# Supplementary material for: Coral snakes predict the evolution of mimicry across New World snakes
Source: Nat Commun. 2016 May 5;7:11484. doi: 10.1038/ncomms11484 (PMC4858746; doi:10.1038/ncomms11484)
Supplement: Supplementary Data 1 — Phenotypic classifications for all coral snakes, presumed mimics, and Old World snakes with red-black banded (RBB) coloration (n = 255 species). Phenotype codes follow 29(see for full code descriptions and pictorial representations). NW = New World, OW = Old World, N = Not present, Y = Present. Reference numbers refer to Supplementary References. [file ncomms11484-s2.xlsx]

## Sheet: TableS1
taxon	family	location	SS_code	SS_code_ADR	tricolor	bicolor	uniform_red	polymorphic	banding	juvenile_only	underside_only	cryptic_morph	reference	notes
Anilius scytale	Aniliidae	NW	BIR	BIR	N	Y	N	N	Y	N	N	N	1
Apostolepis albicollaris	Dipsadidae	NW	NL	Ucd	N	N	Y	N	N	N	N	N	2
Apostolepis ambiniger	Dipsadidae	NW	Ucd	Ucd	N	N	Y	N	N	N	N	N	1	some google photos show more brown than red
Apostolepis ammodites	Dipsadidae	NW	NL	Ucd	N	N	Y	N	N	N	N	N	3
Apostolepis assimilis	Dipsadidae	NW	Ucd	Ucd	N	N	Y	N	N	N	N	N	3
Apostolepis breviceps	Dipsadidae	NW	NL	Ucd	N	N	Y	N	N	N	N	N	4
Apostolepis cearensis	Dipsadidae	NW	Ucd	Ucd	N	N	Y	N	N	N	N	N	3
Apostolepis dimidiata	Dipsadidae	NW	NL	Ucd/LS	N	N	Y	Y	N	N	N	N	1	SS 1992 has syn barrioi + erythronota + ventrimaculatus + villaricae
Apostolepis dorbignyi	Dipsadidae	NW	Ucd	Ucd	N	N	Y	N	N	N	N	N	1
Apostolepis flavotorquata	Dipsadidae	NW	Ucd/LS	Ucd/LS	N	N	Y	Y	N	N	N	N	1
Apostolepis sanctaeritae	Dipsadidae	NW	NL	Ucd	N	N	Y	N	N	N	N	N	1
Archelaphe bella	Colubridae	OW	NL	TD	Y	N	N	N	Y	N	N	N	5	se asia
Aspidelaps lubricus	Elapidae	OW	NL	TZ	Y	N	N	Y	Y	N	N	N	6	AFRICA
Atractus badius	Dipsadidae	NW	NL	TT	Y	N	N	N	Y	N	N	N	7
Atractus collaris	Dipsadidae	NW	NL	BIB	N	Y	N	N	Y	N	N	N	8
Atractus elaps	Dipsadidae	NW	BIR/TD/TT/TTE	BIR/TD/TT/TTE/UNI	Y	Y	N	Y	Y	N	N	Y	1
Atractus erythromelas	Dipsadidae	NW	BIB/BIS	BIB/BIS	N	Y	N	N	Y	N	N	N	1
Atractus latifrons	Dipsadidae	NW	TD/TT/TTE	TD/TT/TTE/BIR*	Y	N	N	Y	Y	N	N	N	1, 7
Atractus obesus	Dipsadidae	NW	Td	Td	Y	N	N	N	Y	N	N	N	1
Atractus paraguayensis	Dipsadidae	NW	NL	BIB/BIL/BIS	N	Y	N	N	Y	N	N	N	9
Atractus poeppigi	Dipsadidae	NW	BIF	BIF	N	Y	N	N	Y	N	N	N	1
Atractus potschi	Dipsadidae	NW	NL	BIB/BIL/BIS	N	Y	N	N	Y	N	N	N	9
Atractus reticulatus	Dipsadidae	NW	U	Ucd	N	N	Y	N	N	N	N	N	1
Atractus sanguineus	Dipsadidae	NW	NL	BIB	N	Y	N	N	Y	N	N	N	10
Atractus spinalis	Dipsadidae	NW	NL	BIB/BIL/BIS	N	Y	N	N	Y	N	N	N	9
Atractus trihedrurus	Dipsadidae	NW	NL	BIB	N	Y	N	N	Y	Y	N	N	http://www.inaturalist.org/observations/1020119
Azemiops feae	Viperidae	OW	NL	BIR	N	Y	N	N	Y	N	N	N	11	SE Asia
Azemiops kharini	Viperidae	OW	NL	BIR	N	Y	N	N	Y	N	N	N	11	SE Asia
Bothrochilus boa	Pythonidae	OW	NL	BIR	N	Y	N	N	Y	Y	N	Y	12
Brachyurophis australis	Elapidae	OW	NL	TD	Y	N	N	N	Y	N	N	N	13	australia
Brachyurophis semifasciatus	Elapidae	OW	NL	BIB	N	Y	N	Y	Y	N	N	N	13	australia
Calliophis bibroni	Elapidae	OW	NL	BIB	N	Y	N	N	Y	N	N	N	14	SE asia
Cemophora coccinea	Colubridae	NW	TDb/Tsr	TDb/Tsr	Y	N	N	N	Y	N	N	N	1
Chilomeniscus cinctus	Colubridae	NW	Tb	BIR	N	Y	N	N	Y	N	N	N	1	current taxonomy is stramineus
Chilomeniscus fasciatus	Colubridae	NW	NL	BIR/UNI	N	Y	N	Y	Y	N	N	Y	this study
Chionactis occipitalis	Colubridae	NW	TBr/Tz	TBr/Tz/BIR*	Y	N	N	Y	Y	N	N	N	1; this study
Chionactis palarostris	Colubridae	NW	TBr/Tz	TBr/Tz	Y	N	N	N	Y	N	N	N	1
Chironius scurrulus	Colubridae	NW	NL	Uc	N	N	Y	Y	N	N	N	Y	7
Chrysopelea ornata	Colubridae	OW	NL	Tyv	Y	N	N	Y	Y	N	N	Y	14	SE Asia
Chrysopelea paradisi	Colubridae	OW	NL	TZs	Y	N	N	N	Y	N	N	N	5	SE Asia
Chrysopelea pelias	Colubridae	OW	NL	Tyv	Y	N	N	Y	Y	N	N	Y	5	SE Asia
Clelia clelia	Dipsadidae	NW	Ucd	Ucd	N	N	Y	N	N	Y	N	N	1
Clelia equatoriana	Dipsadidae	NW	Ucd	Ucd	N	N	Y	N	N	Y	N	N	1
Clelia errabunda	Dipsadidae	NW	Ucd	Ucd	N	N	Y	N	N	Y	N	N	1
Clelia hussami	Dipsadidae	NW	Ucd	Ucd	N	N	Y	N	N	Y	N	N	1
Clelia langeri	Dipsadidae	NW	Ucd	Ucd	N	N	Y	N	N	Y	N	N	1
Clelia plumbea	Dipsadidae	NW	Ucd	Ucd	N	N	Y	N	N	Y	N	N	1
Clelia scytalina	Dipsadidae	NW	Ucd	Ucd	N	N	Y	N	N	Y	N	N	1
Coronelaps lepidus	Dipsadidae	NW	Ucd/LS	Ucd/LS	N	N	Y	Y	N	N	N	N	1
Dipsas articulata	Dipsadidae	NW	TM	TM	Y	N	N	N	Y	N	N	N	1
Dipsas bicolor	Dipsadidae	NW	TZs	TZs	Y	N	N	N	Y	N	N	N	1
Dipsas brevifacies	Dipsadidae	NW	BIR	BIR	N	Y	N	N	Y	N	N	N	1
Dipsas gaigeae	Dipsadidae	NW	Tb	Tb	Y	N	N	N	Y	N	N	N	1
Dipsas gracilis	Dipsadidae	NW	BIR	BIR	N	Y	N	N	Y	N	N	N	1
Dipsas temporalis	Dipsadidae	NW	BIR	BIR	N	Y	N	N	Y	N	N	N	1
Dipsas tenuissima	Dipsadidae	NW	BIR	BIR	N	Y	N	N	Y	N	N	N	1
Dipsas viguieri	Dipsadidae	NW	BIR	BIR	N	Y	N	N	Y	N	N	N	1
Drepanoides anomalus	Dipsadidae	NW	Ucd	Ucd	N	N	Y	N	N	N	N	N	1
Elapsoidea loveridgei	Elapidae	OW	NL	TM	Y	N	N	Y	Y	N	N	N	15	east africa
Elapsoidea sundevallii	Elapidae	OW	NL	BIR	N	Y	N	Y	Y	Y	N	N	6	SOUTH AFRICA
Erythrolamprus aesculapii	Dipsadidae	NW	BIR/Td/Tsy/TTE/Tda	BIR/Td/Tsy/TTE/Tda	Y	Y	N	Y	Y	N	N	N	1
Erythrolamprus bizona	Dipsadidae	NW	TD/TDTE/TTE	TD/TDTE/TTE	Y	N	N	N	Y	N	N	N	1
Erythrolamprus breviceps	Dipsadidae	NW	NL	BIB-VENTER	N	Y	N	N	Y	N	N	N	7, 14	Liophis synonym
Erythrolamprus epinephelus	Dipsadidae	NW	BIB	BIB/td	Y	Y	N	Y	Y	N	N	Y	MHUA-R 1488; 16
Erythrolamprus frenatus	Dipsadidae	NW	BIF	BIF	N	Y	N	N	Y	N	N	N	1
Erythrolamprus guentheri	Dipsadidae	NW	BID/BIR/TIM	BID/BIR/TIM	Y	Y	N	Y	Y	N	N	N	1	BID ABOVE BIR BELOW
Erythrolamprus mimus	Dipsadidae	NW	TM/TMs	TM/TMs	Y	N	N	N	Y	N	N	N	1
Erythrolamprus ocellatus	Dipsadidae	NW	NL	BIL	N	Y	N	N	Y	N	N	N	7
Erythrolamprus poecilogyrus	Dipsadidae	NW	TDb	TDb/UNI	Y	N	N	Y	Y	N	N	N	1, 7
Erythrolamprus pseudocorallus	Dipsadidae	NW	TM	TM	Y	N	N	N	Y	N	N	N	1
Euprepiophis conspicillata	Colubridae	OW	NL	BIB	N	Y	N	N	Y	N	N	N	14
Farancia abacura	Dipsadidae	NW	BIF/BIFb	BIF/BIFb/UNDERSIDE ONLY	N	Y	N	Y	Y	N	N	Y	1	SOME ALL BLACK WITH UNDERSIDE ONLY
Farancia erytrogramma	Dipsadidae	NW	TS	TS	Y	N	N	N	N	N	N	N	1
Geophis brachycephalus	Dipsadidae	NW	Brb/S	Brb/S/UNI	N	Y	N	Y	Y	N	N	Y	1, 16
Geophis cancellatus	Dipsadidae	NW	BIB	BIB	N	Y	N	N	Y	N	N	N	1
Geophis damiani	Dipsadidae	NW	NL	BIB	N	Y	N	N	Y	N	N	N	17
Geophis duellmani	Dipsadidae	NW	BIB red or white	BIB red or white	N	Y	N	Y	Y	Y	Y	N	1
Geophis juliai	Dipsadidae	NW	NL	BIB	N	Y	N	N	Y	N	N	N	18
Geophis laticinctus	Dipsadidae	NW	BIB	BIB	N	Y	N	N	Y	N	N	N	1
Geophis nephodrymus	Dipsadidae	NW	NL	BIB/UNI	N	Y	N	Y	Y	N	N	Y	19
Geophis occabus	Dipsadidae	NW	NL	BIB/UNI	N	Y	N	Y	Y	N	N	Y	20
Geophis russatus	Dipsadidae	NW	BIB	BIB	N	Y	N	N	Y	N	N	N	1
Geophis semidoliatus	Dipsadidae	NW	BIB red or white	BIB red or white	N	Y	N	Y	Y	Y	Y	N	1
Gyalopion quadrangulare	Colubridae	NW	Tbi	Tbi	Y	N	N	N	Y	N	N	N	1
Helicops angulatus	Dipsadidae	NW	Tbx	Tbx	Y	N	N	N	Y	N	Y	N	1
Heterodon simus	Dipsadidae	NW	NL	Tb/BIR*	Y	N	N	Y	Y	N	N	N	7
Homoroselaps lacteus	Lamprophiidae	OW	NL	Tb	Y	N	N	Y	Y	N	N	N	6	from Africa
Hydrodynastes bicinctus	Dipsadidae	NW	TX/TXa	TX/TXa	Y	N	N	N	Y	N	N	N	1
Hydrops martii	Dipsadidae	NW	TM	TM	Y	N	N	N	Y	N	N	N	1
Hydrops triangularis	Dipsadidae	NW	BIR	BIR	N	Y	N	N	Y	N	N	N	1
Lampropeltis alterna	Colubridae	NW	NL	QS/QD/QDb	Y	N	N	N	Y	N	N	N	1	under mexicana in SS 1992
Lampropeltis elapsoides	Colubridae	NW	NL	TD	Y	N	N	N	Y	N	N	N	1
Lampropeltis mexicana	Colubridae	NW	Tsr/QS/QDb/QD/BID*	Tsr/QS/QDb/QD/BID*	Y	Y	N	Y	Y	N	N	N	1
Lampropeltis pyromelana	Colubridae	NW	TD	TD	Y	N	N	N	Y	N	N	N	1
Lampropeltis ruthveni	Colubridae	NW	NL	TD	Y	N	N	N	Y	N	N	N	21
Lampropeltis triangulum	Colubridae	NW	Tsr/TSR/TDb/TD/BIR/BID	Tsr/TSR/TDb/TD/BIR/BID	Y	Y	N	Y	Y	N	N	N	1
Lampropeltis webbi	Colubridae	NW	NL	TD	Y	N	N	N	Y	N	N	N	22
Lampropeltis zonata	Colubridae	NW	BID*/TD/td	BID*/TD/td	Y	N	N	Y	Y	N	N	N	1
Leptodeira rubricata	Dipsadidae	NW	BIB	BIB	N	Y	N	N	Y	N	N	N	1
Lygophis elegantissimus	Dipsadidae	NW	Tb/poly	Tb	Y	N	N	N	Y	N	N	N	1, 23	SS 1992 Liophis anomalus
Micruroides euryxanthus	Elapidae	NW	TM	TM	Y	N	N	N	Y	N	N	N	1
Micrurus albicinctus	Elapidae	NW	BIR*	BIR*	N	Y	N	N	Y	N	N	N	24
Micrurus alleni	Elapidae	NW	BIM/TM	BIM/TM	Y	Y	N	Y	Y	N	N	N	1
Micrurus altirostris	Elapidae	NW	TT	TT	Y	N	N	N	Y	N	N	N	25	synonym: frontalis altirostris
Micrurus ancoralis	Elapidae	NW	TT	TT	Y	N	N	N	Y	N	N	N	24
Micrurus annellatus	Elapidae	NW	BIM/BIM*/TM	BIM/BIM*/TM	Y	Y	N	Y	Y	N	N	N	1
Micrurus averyi	Elapidae	NW	TM	TM	Y	N	N	N	Y	N	N	N	1
Micrurus baliocoryphus	Elapidae	NW	TT	TT	Y	N	N	N	Y	N	N	N	26
Micrurus bernadi	Elapidae	NW	BIL/BIB	BIL/BIB	N	Y	N	N	Y	N	N	N	1
Micrurus bocourti	Elapidae	NW	TT	TT/TM	Y	N	N	N	Y	N	N	N	1
Micrurus bogerti	Elapidae	NW	TM	TM	Y	N	N	N	Y	N	N	N	1
Micrurus brasiliensis	Elapidae	NW	TT	TT	Y	N	N	N	Y	N	N	N	26
Micrurus browni	Elapidae	NW	TM	TM	Y	N	N	N	Y	N	N	N	1
Micrurus camilae	Elapidae	NW	TZ	TZ	Y	N	N	N	Y	N	N	N	27
Micrurus catamayensis	Elapidae	NW	TT	TT/TM	Y	N	N	N	Y	N	N	N	1	TM Roze 1996
Micrurus circinalis	Elapidae	NW	TM/TT	TM/TT	Y	N	N	N	Y	N	N	N	24
Micrurus clarki	Elapidae	NW	TM	TM	Y	N	N	N	Y	N	N	N	1
Micrurus collaris	Elapidae	NW	BIF	BIF	N	Y	N	N	Y	N	N	N	1
Micrurus corallinus	Elapidae	NW	TM	TM/Ucd	Y	N	Y	Y	Y	N	N	N	1, 7	Ucd specimen CL2004
Micrurus decoratus	Elapidae	NW	TT	TT	Y	N	N	N	Y	N	N	N	1
Micrurus diana	Elapidae	NW	TT	TT	Y	N	N	N	Y	N	N	N	24
Micrurus diastema	Elapidae	NW	U/Uc/BIR/TM/TMa/TMb	U/Uc/BIR/TM/TMa/TMb	Y	Y	Y	Y	Y	N	N	N	1
Micrurus dissoleucus	Elapidae	NW	TT	TT	Y	N	N	N	Y	N	N	N	1
Micrurus distans	Elapidae	NW	TM	TM	Y	N	N	N	Y	N	N	N	1
Micrurus dumerilii	Elapidae	NW	TM/TT	TM/TT	Y	N	N	N	Y	N	N	N	1
Micrurus elegans	Elapidae	NW	TP/TT	TP/TT	Y	N	N	N	Y	N	N	N	1	TT from Roze 1996
Micrurus ephippifer	Elapidae	NW	BIR/TMa/TTa	BIR*/BIR/TMa/TTa	Y	Y	N	Y	Y	N	N	N	1	Tta from roze 96
Micrurus filiformis	Elapidae	NW	TT	TT	Y	N	N	N	Y	N	N	N	1
Micrurus frontalis	Elapidae	NW	TT	TT	Y	N	N	N	Y	N	N	N	1
Micrurus fulvius	Elapidae	NW	TM	TM	Y	N	N	N	Y	N	N	N	1
Micrurus hemprichii	Elapidae	NW	TT	TT/BIR*	Y	Y	N	Y	Y	N	N	N	1, 7, 24	BIR* Roze 1996 + CL2004
Micrurus hippocrepis	Elapidae	NW	TM/TMi	TM/Tmi/Ucd	Y	N	N	Y	Y	N	N	N	1	Ucd specimen CL2004
Micrurus ibiboboca	Elapidae	NW	TT	TT	Y	N	N	N	Y	N	N	N	1
Micrurus isozonus	Elapidae	NW	TT	TT	Y	N	N	N	Y	N	N	N	1
Micrurus langsdorffi	Elapidae	NW	TM/BIR/NBR	TM/BIR/NBR	Y	Y	N	Y	Y	N	N	N	1
Micrurus laticollaris	Elapidae	NW	TT	TT	Y	N	N	N	Y	N	N	N	1
Micrurus latifasciatus	Elapidae	NW	TM	TM	Y	N	N	N	Y	N	N	N	1
Micrurus lemniscatus	Elapidae	NW	TT	TT	Y	N	N	N	Y	N	N	N	1
Micrurus limbatus	Elapidae	NW	BIL/BIR	BIL/BIR	N	Y	N	N	Y	N	N	N	1
Micrurus margaritiferus	Elapidae	NW	BIR*	BIR*	N	Y	N	N	Y	N	N	N	1
Micrurus medemi	Elapidae	NW	TM	TM/BIR*	Y	N	N	Y	Y	N	N	N	24	BIR* described as potential new sp, CL2004
Micrurus meridensis	Elapidae	NW	TT	TT	Y	N	N	N	Y	N	N	N	24
Micrurus mertensi	Elapidae	NW	TM	TM	Y	N	N	N	Y	N	N	N	1
Micrurus mipartitus	Elapidae	NW	BIR*	BIR*	N	Y	N	N	Y	N	N	N	1
Micrurus mosquitensis	Elapidae	NW	TM	TM	Y	N	N	N	Y	N	N	N	25	synonym nigrocinctus mosquitensis
Micrurus multifasciatus	Elapidae	NW	BIR/BIR*	BIR/BIR*	N	Y	N	Y	Y	N	N	N	1
Micrurus multiscutatus	Elapidae	NW	BIR	BIR	N	Y	N	N	Y	N	N	N	1
Micrurus narduccii	Elapidae	NW	BIF	BIF	N	Y	N	N	Y	N	N	N	1
Micrurus nattereri	Elapidae	NW	TT	TT	Y	N	N	N	Y	N	N	N	25	synonym surinamensis natteri
Micrurus nebularis	Elapidae	NW	TM	TM	Y	N	N	N	Y	N	N	N	1
Micrurus nigrocinctus	Elapidae	NW	BIR/TM	BIR/TM	Y	Y	N	Y	Y	N	N	N	1
Micrurus obscurus	Elapidae	NW	TT	TT	Y	N	N	N	Y	N	N	N	25	synonym spixii obscurus
Micrurus oligoanellatus	Elapidae	NW	TM	TM	Y	N	N	N	Y	N	N	N	7
Micrurus ornatissimus	Elapidae	NW	TM	TM/TMs	Y	N	N	N	Y	N	N	N	24	white bands incomplete/speckles
Micrurus pacaraimae	Elapidae	NW	BIR	BIR	N	Y	N	N	Y	N	N	N	28
Micrurus pachecogili	Elapidae	NW	TM	TM	Y	N	N	N	Y	N	N	N	29
Micrurus paraensis	Elapidae	NW	TM	TM	Y	N	N	N	Y	N	N	N	24
Micrurus peruvianus	Elapidae	NW	BIR*/TM	BIR*/TM	Y	Y	N	Y	Y	N	N	N	1
Micrurus petersi	Elapidae	NW	BIR*/TM	BIR*/TM	Y	Y	N	Y	Y	N	N	N	1
Micrurus potyguara	Elapidae	NW	TT	TT	Y	N	N	N	Y	N	N	N	30
Micrurus proximans	Elapidae	NW	TM	TM	Y	N	N	N	Y	N	N	N	1
Micrurus psyches	Elapidae	NW	BIF/BIR*/TM	BIF/BIR*/TM	Y	Y	N	Y	Y	N	N	N	1
Micrurus putumayensis	Elapidae	NW	BIR*	BIR*	N	Y	N	N	Y	N	N	N	25
Micrurus pyrrhocryptus	Elapidae	NW	TT	TT	Y	N	N	N	Y	N	N	N	24
Micrurus remotus	Elapidae	NW	TM	TM	Y	N	N	N	Y	N	N	N	24
Micrurus renjifoi	Elapidae	NW	BIR	BIR	N	Y	N	N	Y	N	N	N	31
Micrurus ruatanus	Elapidae	NW	BIR	BIR	N	Y	N	N	Y	N	N	N	1
Micrurus sangilensis	Elapidae	NW	TT	TT	Y	N	N	N	Y	N	N	N	1
Micrurus scutiventris	Elapidae	NW	BIF	BIF	N	Y	N	N	Y	N	N	N	1
Micrurus serranus	Elapidae	NW	TT	TT	Y	N	N	N	Y	N	N	N	1	synonym: frontifasciatus
Micrurus silviae	Elapidae	NW	TT	TT	Y	N	N	N	Y	N	N	N	32
Micrurus spixii	Elapidae	NW	TT	TT	Y	N	N	N	Y	N	N	N	1	awfully close to BIR* plate 266 CL2004
Micrurus spurrelli	Elapidae	NW	BIR*/BIR	BIR*/BIR	N	Y	N	Y	Y	N	N	N	1	BIR in Roze 1996
Micrurus steindachneri	Elapidae	NW	TM	TM	Y	N	N	N	Y	N	N	N	1
Micrurus stewarti	Elapidae	NW	BIR	BIR/BIR*	N	Y	N	Y	Y	N	N	N	1	BIR* in CL2004
Micrurus stuarti	Elapidae	NW	TM	TM	Y	N	N	N	Y	N	N	N	1
Micrurus surinamensis	Elapidae	NW	TT	TT	Y	N	N	N	Y	N	N	N	1
Micrurus tamaulipensis	Elapidae	NW	TM	TM	Y	N	N	N	Y	N	N	N	33
Micrurus tener	Elapidae	NW	NL	TM	Y	N	N	N	Y	N	N	N	1
Micrurus tschudii	Elapidae	NW	TT	TT	Y	N	N	N	Y	N	N	N	1
Nerodia fasciata	Natricidae	NW	U/RB/TSR	U/RB/TSR	Y	Y	N	Y	Y	N	N	Y	1
Ninia sebae	Dipsadidae	NW	TMb/BIS/Ucd/BIS	TMb/BIS/Ucd/BIS/UNI	Y	Y	Y	Y	Y	N	N	Y	1
Oligodon albocinctus	Colubridae	OW	NL	Tyv	Y	N	N	Y	Y	N	N	Y	34	SE Asia
Oligodon signatus	Colubridae	OW	NL	Tyv	Y	N	N	N	Y	N	N	N	14	ASIA
Oreocryptophis porphyracea	Colubridae	OW	NL	BIB	N	Y	N	Y	Y	N	N	N	5
Oxyrhopus clathratus	Dipsadidae	NW	NL	Tb/BIB/UNI	Y	Y	N	Y	Y	N	N	Y	7, 35
Oxyrhopus doliatus	Dipsadidae	NW	NL	TD/BIR	Y	Y	N	Y	Y	N	N	N	36	ALSO UNDER VENEZUELAS SS 1992 (TMb)
Oxyrhopus erdisii	Dipsadidae	NW	NL	TD	Y	N	N	N	Y	N	N	N	7, 36
Oxyrhopus fitzingeri	Dipsadidae	NW	NL	BIS/UNI	N	Y	N	Y	N	N	N	Y	8
Oxyrhopus formosus	Dipsadidae	NW	U/BIB	U/BIB	N	Y	Y	Y	Y	N	N	N	1
Oxyrhopus guibei	Dipsadidae	NW	NL	TT	Y	N	N	N	Y	N	N	N	7
Oxyrhopus leucomelas	Dipsadidae	NW	TZ	TZ	Y	N	N	N	Y	N	N	N	1
Oxyrhopus marcapatae	Dipsadidae	NW	NL	TZ	Y	N	N	N	Y	N	N	N	37
Oxyrhopus melanogenys	Dipsadidae	NW	TTb	TTb/Ucd/BIR*	Y	Y	Y	Y	Y	N	N	N	1, 7
Oxyrhopus occipitalis	Dipsadidae	NW	Ucd	Ucd/BIR*juv/BIR trans?	N	Y	Y	Y	Y	N	N	N	1, 14
Oxyrhopus petolarius	Dipsadidae	NW	BIB/TZ	BIB/TZ	Y	Y	N	Y	Y	N	N	N	1
Oxyrhopus rhombifer	Dipsadidae	NW	Tbx/Tsb	Tbx/Tsb	Y	N	N	N	Y	N	N	N	1
Oxyrhopus trigeminus	Dipsadidae	NW	TTb	TTb	Y	N	N	N	Y	N	N	N	1
Oxyrhopus vanidicus	Dipsadidae	NW	NL	TTb?	T	N	N	N	Y	N	N	N	38
Pantherophis guttatus	Colubridae	NW	BIr/Tsr	BIr/Tsr	Y	Y	N	Y	Y	N	N	N	1
Phalotris concolor	Dipsadidae	NW	NL	Ucd/UNI	N	N	Y	Y	N	N	N	Y	39
Phalotris labiomaculatus	Dipsadidae	NW	NL	Ucd	N	N	Y	N	N	N	N	N	40
Phalotris matogrossensis	Dipsadidae	NW	NL	Ucd	N	N	Y	N	N	N	N	N	41
Phalotris mertensi	Dipsadidae	NW	Ucd	Ucd	N	N	Y	N	N	N	N	N	1
Phalotris nasutus	Dipsadidae	NW	NL	Ucd	N	N	Y	N	N	N	N	N	40
Phalotris tricolor	Dipsadidae	NW	Ucd	Ucd	N	N	Y	N	N	N	N	N	1
Pliocercus elapoides	Colubridae	NW	Uc/BIR/BIS/BIL/TM/TT/TTb/TMb/Tmi	Uc/BIR/BIS/BIL/TM/TT/TTb/TMb/Tmi	Y	Y	Y	Y	Y	N	N	N	1	AS UROTHECA in SS1992
Pliocercus euryzonus	Colubridae	NW	TZ/BIR*/BIR	TZ/BIR*/BIR	Y	Y	N	Y	Y	N	N	N	1	AS UROTHECA in SS1992
Pliocercus wilmarai	Colubridae	NW	NL	BIR	N	Y	N	N	Y	N	N	N	18
Prosymna ornatissima	Lamprophiidae	OW	NL	BIR	N	Y	N	N	Y	N	N	N	15, rediscovered in 42	africa
Pseudelaphe flavirufa	Colubridae	NW	Tsr	Tsr	Y	N	N	N	Y	N	N	N	1
Pseudoboa coronata	Dipsadidae	NW	Ucd	Ucd	N	N	Y	N	N	N	N	N	1	Ontogenetic loss of collar
Pseudoboa neuwiedii	Dipsadidae	NW	Ucd	Ucd	N	N	Y	N	N	N	N	N	43
Rhinobothryum bovallii	Colubridae	NW	TM	TM	Y	N	N	N	Y	N	N	N	1
Rhinobothryum lentiginosum	Colubridae	NW	TM	TM	Y	N	N	N	Y	N	N	N	1
Rhinocheilus lecontei	Colubridae	NW	BIB/TMb/Tsb	BIB/TMb/Tsb	Y	Y	N	Y	Y	N	N	N	1
Rodriguesophis iglesiasi	Dipsadidae	NW	NL	Ucd	N	N	Y	N	Y	N	N	N	44
Scaphiodontophis annulatus	Colubridae	NW	TDb	TDb/UNI	Y	N	N	Y	Y	N	N	Y	1, 16
Scaphiodontophis venustissimus	Colubridae	NW	TMb	TMb/UNI	Y	N	N	Y	Y	N	N	Y	1
Scolecophis atrocinctus	Colubridae	NW	TZ	TZ	Y	N	N	N	Y	N	N	N	1
Sibon annulatus	Dipsadidae	NW	BIR/TD/TSR	BIR/TD/TSR	Y	Y	N	Y	Y	N	N	Y	1
Sibon anthracops	Dipsadidae	NW	TM/TZ/TZs	TM/TZ/TZs	Y	N	N	N	Y	N	N	N	1
Sibon dimidiatus	Dipsadidae	NW	NL	TZ/BIR*	Y	N	N	Y	Y	N	N	N	7
Sibon lamari	Dipsadidae	NW	NL	TSR	Y	N	N	N	Y	N	N	N	7
Sibon longifrenis	Dipsadidae	NW	NL	TSR	Y	N	N	N	Y	N	N	N	7
Simophis rhinostoma	Colubridae	NW	TT/TP	TT/TP	Y	N	N	N	Y	N	N	N	1
Simoselaps anomalus	Elapidae	OW	NL	BIR	N	Y	N	N	Y	N	N	N	13	australia
Simoselaps bertholdi	Elapidae	OW	NL	BIR	N	Y	N	N	Y	N	N	N	13	australia
Sinomicrurus japonicus	Elapidae	OW	NL	TMb-bs	Y	N	N	Y	Y	N	N	N	14	japan; pattern doesn't fit SS classes - black d/l stripe on top of TMb
Sinomicrurus kelloggi	Elapidae	OW	NL	TMb/BIB	Y	Y	N	Y	Y	N	N	N	5	china+ SE asia; B/W HEAD MARKINGS
Sinomicrurus macclellandi	Elapidae	OW	NL	TMb	Y	N	N	N	Y	N	N	N	5	india/china/japan; WHITE HEAD
Siphlophis ayauma	Dipsadidae	NW	NL	BIR/TZ	Y	Y	N	Y	Y	N	N	N	45
Siphlophis cervinus	Dipsadidae	NW	Tb	Tb	Y	N	N	N	Y	N	N	N	1
Siphlophis compressus	Dipsadidae	NW	BIL/BIR	BIL/BIR	N	Y	N	N	Y	N	N	N	1, 7	listed under Tripanurgos
Siphlophis pulcher	Dipsadidae	NW	NL	Tb	Y	N	N	N	Y	N	N	N	7
Siphlophis worontzowi	Dipsadidae	NW	NL	TZ	Y	N	N	N	Y	N	N	N	46
Sonora aemula	Colubridae	NW	Uc/TZs/TM/TD/TT	Uc/TZs/TM/TD/TT	Y	N	Y	Y	Y	N	N	N	1; this study
Sonora michoacanensis	Colubridae	NW	Uc/BIR/TD/Td	Uc/TD/Td	Y	N	Y	Y	Y	N	N	N	1; this study
Sonora mutabilis	Colubridae	NW	NL	TD/BIR	Y	Y	N	Y	Y	N	N	N	47; this study
Sonora semiannulata	Colubridae	NW	Tb/TZ	Tb/TZ/BIR/Uc/UNI	Y	Y	Y	Y	Y	N	N	Y	1; this study
Stenorrhina degenhardtii	Colubridae	NW	NL	BIR	N	Y	N	Y	Y	N	N	N	http://www.inaturalist.org/observations/830458
Stenorrhina freminvillei	Colubridae	NW	Ud/LS	Ud/LS	N	N	Y	Y	N	N	N	Y	1, 7
Tantilla capistrata	Colubridae	NW	NL	Ucd/UNI	N	N	Y	Y	N	N	N	N	48
Tantilla rubra	Colubridae	NW	Ucd	Ucd	N	N	Y	N	N	N	N	N	1
Tantilla supracincta	Colubridae	NW	TDb	TDb	Y	N	N	N	Y	N	N	N	1
Tropidodipsas annuliferus	Dipsadidae	NW	BIR	BIR	N	Y	N	N	Y	N	N	N	1	several Trops listed as * (with no red) excluded
Tropidodipsas sartorii	Dipsadidae	NW	BIR/BIB	BIR/BIB	N	Y	N	Y	Y	N	N	N	1, 7	CL2004 under Sibon
Xenodon dorbignyi	Dipsadidae	NW	Tsb/Tyv/BIF/Tbr	Tsb/Tyv/BIF/Tbr	Y	N	N	Y	Y	N	Y	N	1
Xenodon histricus	Dipsadidae	NW	TMb	TMb	Y	N	N	N	Y	N	Y	N	1
Xenodon matogrossensis	Dipsadidae	NW	NL	T	Y	N	N	N	Y	N	N	N	7, 14
Xenodon merremi	Dipsadidae	NW	NL	TM	Y	N	N	N	Y	N	N	N	7	CL2004 under Waglerophis
Xenodon pulcher	Dipsadidae	NW	NL	T	Y	N	N	N	Y	N	N	N	7, 14
Xenodon semicinctus	Dipsadidae	NW	TDb	TDb	Y	N	N	N	Y	N	N	N	1
Xenopholis scalaris	Dipsadidae	NW	BIB	BIB	N	Y	N	N	Y	N	N	N	1
Xenopholis undulatus	Dipsadidae	NW	NL	BIFb	N	Y	N	N	Y	N	N	N	7	misidentified as scalaris in CL 2004; mis-ID noted in RD
