# Supplementary material for: Coral snakes predict the evolution of mimicry across New World snakes
Source: Nat Commun. 2016 May 5;7:11484. doi: 10.1038/ncomms11484 (PMC4858746; doi:10.1038/ncomms11484)
Supplement: Supplementary Data 2 — Latitude-longitude grid cell data for species richness and abundance counts at 0.5° resolution. Column codes: x = longitude, y = latitude, onland = presence on land (0 = No, 1 = Yes). [file ncomms11484-s3.xlsx]

## Sheet: SupplementaryData_Table2.csv
x	y	onland	total_species_richness	coral_species_richness	mimietic_species_richness	polymorphic_species_richness	total_snake_abundance	coral_snake_abundance	mimetic_snake_abundance
-164.75	84.75	0	0	0	0	0	0	0	0
-164.25	84.75	0	0	0	0	0	0	0	0
-163.75	84.75	0	0	0	0	0	0	0	0
-163.25	84.75	0	0	0	0	0	0	0	0
-162.75	84.75	0	0	0	0	0	0	0	0
-162.25	84.75	0	0	0	0	0	0	0	0
-161.75	84.75	0	0	0	0	0	0	0	0
-161.25	84.75	0	0	0	0	0	0	0	0
-160.75	84.75	0	0	0	0	0	0	0	0
-160.25	84.75	0	0	0	0	0	0	0	0
-159.75	84.75	0	0	0	0	0	0	0	0
-159.25	84.75	0	0	0	0	0	0	0	0
-158.75	84.75	0	0	0	0	0	0	0	0
-158.25	84.75	0	0	0	0	0	0	0	0
-157.75	84.75	0	0	0	0	0	0	0	0
-157.25	84.75	0	0	0	0	0	0	0	0
-156.75	84.75	0	0	0	0	0	0	0	0
-156.25	84.75	0	0	0	0	0	0	0	0
-155.75	84.75	0	0	0	0	0	0	0	0
-155.25	84.75	0	0	0	0	0	0	0	0
-154.75	84.75	0	0	0	0	0	0	0	0
-154.25	84.75	0	0	0	0	0	0	0	0
-153.75	84.75	0	0	0	0	0	0	0	0
-153.25	84.75	0	0	0	0	0	0	0	0
-152.75	84.75	0	0	0	0	0	0	0	0
-152.25	84.75	0	0	0	0	0	0	0	0
-151.75	84.75	0	0	0	0	0	0	0	0
-151.25	84.75	0	0	0	0	0	0	0	0
-150.75	84.75	0	0	0	0	0	0	0	0
-150.25	84.75	0	0	0	0	0	0	0	0
-149.75	84.75	0	0	0	0	0	0	0	0
-149.25	84.75	0	0	0	0	0	0	0	0
-148.75	84.75	0	0	0	0	0	0	0	0
-148.25	84.75	0	0	0	0	0	0	0	0
-147.75	84.75	0	0	0	0	0	0	0	0
-147.25	84.75	0	0	0	0	0	0	0	0
-146.75	84.75	0	0	0	0	0	0	0	0
-146.25	84.75	0	0	0	0	0	0	0	0
-145.75	84.75	0	0	0	0	0	0	0	0
-145.25	84.75	0	0	0	0	0	0	0	0
-144.75	84.75	0	0	0	0	0	0	0	0
-144.25	84.75	0	0	0	0	0	0	0	0
-143.75	84.75	0	0	0	0	0	0	0	0
-143.25	84.75	0	0	0	0	0	0	0	0
-142.75	84.75	0	0	0	0	0	0	0	0
-142.25	84.75	0	0	0	0	0	0	0	0
-141.75	84.75	0	0	0	0	0	0	0	0
-141.25	84.75	0	0	0	0	0	0	0	0
-140.75	84.75	0	0	0	0	0	0	0	0
-140.25	84.75	0	0	0	0	0	0	0	0
-139.75	84.75	0	0	0	0	0	0	0	0
-139.25	84.75	0	0	0	0	0	0	0	0
-138.75	84.75	0	0	0	0	0	0	0	0
-138.25	84.75	0	0	0	0	0	0	0	0
-137.75	84.75	0	0	0	0	0	0	0	0
-137.25	84.75	0	0	0	0	0	0	0	0
-136.75	84.75	0	0	0	0	0	0	0	0
-136.25	84.75	0	0	0	0	0	0	0	0
-135.75	84.75	0	0	0	0	0	0	0	0
-135.25	84.75	0	0	0	0	0	0	0	0
-134.75	84.75	0	0	0	0	0	0	0	0
-134.25	84.75	0	0	0	0	0	0	0	0
-133.75	84.75	0	0	0	0	0	0	0	0
-133.25	84.75	0	0	0	0	0	0	0	0
-132.75	84.75	0	0	0	0	0	0	0	0
-132.25	84.75	0	0	0	0	0	0	0	0
-131.75	84.75	0	0	0	0	0	0	0	0
-131.25	84.75	0	0	0	0	0	0	0	0
-130.75	84.75	0	0	0	0	0	0	0	0
-130.25	84.75	0	0	0	0	0	0	0	0
-129.75	84.75	0	0	0	0	0	0	0	0
-129.25	84.75	0	0	0	0	0	0	0	0
-128.75	84.75	0	0	0	0	0	0	0	0
-128.25	84.75	0	0	0	0	0	0	0	0
-127.75	84.75	0	0	0	0	0	0	0	0
-127.25	84.75	0	0	0	0	0	0	0	0
-126.75	84.75	0	0	0	0	0	0	0	0
-126.25	84.75	0	0	0	0	0	0	0	0
-125.75	84.75	0	0	0	0	0	0	0	0
-125.25	84.75	0	0	0	0	0	0	0	0
-124.75	84.75	0	0	0	0	0	0	0	0
-124.25	84.75	0	0	0	0	0	0	0	0
-123.75	84.75	0	0	0	0	0	0	0	0
-123.25	84.75	0	0	0	0	0	0	0	0
-122.75	84.75	0	0	0	0	0	0	0	0
-122.25	84.75	0	0	0	0	0	0	0	0
-121.75	84.75	0	0	0	0	0	0	0	0
-121.25	84.75	0	0	0	0	0	0	0	0
-120.75	84.75	0	0	0	0	0	0	0	0
-120.25	84.75	0	0	0	0	0	0	0	0
-119.75	84.75	0	0	0	0	0	0	0	0
-119.25	84.75	0	0	0	0	0	0	0	0
-118.75	84.75	0	0	0	0	0	0	0	0
-118.25	84.75	0	0	0	0	0	0	0	0
-117.75	84.75	0	0	0	0	0	0	0	0
-117.25	84.75	0	0	0	0	0	0	0	0
-116.75	84.75	0	0	0	0	0	0	0	0
-116.25	84.75	0	0	0	0	0	0	0	0
-115.75	84.75	0	0	0	0	0	0	0	0
-115.25	84.75	0	0	0	0	0	0	0	0
-114.75	84.75	0	0	0	0	0	0	0	0
-114.25	84.75	0	0	0	0	0	0	0	0
-113.75	84.75	0	0	0	0	0	0	0	0
-113.25	84.75	0	0	0	0	0	0	0	0
-112.75	84.75	0	0	0	0	0	0	0	0
-112.25	84.75	0	0	0	0	0	0	0	0
-111.75	84.75	0	0	0	0	0	0	0	0
-111.25	84.75	0	0	0	0	0	0	0	0
-110.75	84.75	0	0	0	0	0	0	0	0
-110.25	84.75	0	0	0	0	0	0	0	0
-109.75	84.75	0	0	0	0	0	0	0	0
-109.25	84.75	0	0	0	0	0	0	0	0
-108.75	84.75	0	0	0	0	0	0	0	0
-108.25	84.75	0	0	0	0	0	0	0	0
-107.75	84.75	0	0	0	0	0	0	0	0
-107.25	84.75	0	0	0	0	0	0	0	0
-106.75	84.75	0	0	0	0	0	0	0	0
-106.25	84.75	0	0	0	0	0	0	0	0
-105.75	84.75	0	0	0	0	0	0	0	0
-105.25	84.75	0	0	0	0	0	0	0	0
-104.75	84.75	0	0	0	0	0	0	0	0
-104.25	84.75	0	0	0	0	0	0	0	0
-103.75	84.75	0	0	0	0	0	0	0	0
-103.25	84.75	0	0	0	0	0	0	0	0
-102.75	84.75	0	0	0	0	0	0	0	0
-102.25	84.75	0	0	0	0	0	0	0	0
-101.75	84.75	0	0	0	0	0	0	0	0
-101.25	84.75	0	0	0	0	0	0	0	0
-100.75	84.75	0	0	0	0	0	0	0	0
-100.25	84.75	0	0	0	0	0	0	0	0
-99.75	84.75	0	0	0	0	0	0	0	0
-99.25	84.75	0	0	0	0	0	0	0	0
-98.75	84.75	0	0	0	0	0	0	0	0
-98.25	84.75	0	0	0	0	0	0	0	0
-97.75	84.75	0	0	0	0	0	0	0	0
-97.25	84.75	0	0	0	0	0	0	0	0
-96.75	84.75	0	0	0	0	0	0	0	0
-96.25	84.75	0	0	0	0	0	0	0	0
-95.75	84.75	0	0	0	0	0	0	0	0
-95.25	84.75	0	0	0	0	0	0	0	0
-94.75	84.75	0	0	0	0	0	0	0	0
-94.25	84.75	0	0	0	0	0	0	0	0
-93.75	84.75	0	0	0	0	0	0	0	0
-93.25	84.75	0	0	0	0	0	0	0	0
-92.75	84.75	0	0	0	0	0	0	0	0
-92.25	84.75	0	0	0	0	0	0	0	0
-91.75	84.75	0	0	0	0	0	0	0	0
-91.25	84.75	0	0	0	0	0	0	0	0
-90.75	84.75	0	0	0	0	0	0	0	0
-90.25	84.75	0	0	0	0	0	0	0	0
-89.75	84.75	0	0	0	0	0	0	0	0
-89.25	84.75	0	0	0	0	0	0	0	0
-88.75	84.75	0	0	0	0	0	0	0	0
-88.25	84.75	0	0	0	0	0	0	0	0
-87.75	84.75	0	0	0	0	0	0	0	0
-87.25	84.75	0	0	0	0	0	0	0	0
-86.75	84.75	0	0	0	0	0	0	0	0
-86.25	84.75	0	0	0	0	0	0	0	0
-85.75	84.75	0	0	0	0	0	0	0	0
-85.25	84.75	0	0	0	0	0	0	0	0
-84.75	84.75	0	0	0	0	0	0	0	0
-84.25	84.75	0	0	0	0	0	0	0	0
-83.75	84.75	0	0	0	0	0	0	0	0
-83.25	84.75	0	0	0	0	0	0	0	0
-82.75	84.75	0	0	0	0	0	0	0	0
-82.25	84.75	0	0	0	0	0	0	0	0
-81.75	84.75	0	0	0	0	0	0	0	0
-81.25	84.75	0	0	0	0	0	0	0	0
-80.75	84.75	0	0	0	0	0	0	0	0
-80.25	84.75	0	0	0	0	0	0	0	0
-79.75	84.75	0	0	0	0	0	0	0	0
-79.25	84.75	0	0	0	0	0	0	0	0
-78.75	84.75	0	0	0	0	0	0	0	0
-78.25	84.75	0	0	0	0	0	0	0	0
-77.75	84.75	0	0	0	0	0	0	0	0
-77.25	84.75	0	0	0	0	0	0	0	0
-76.75	84.75	0	0	0	0	0	0	0	0
-76.25	84.75	0	0	0	0	0	0	0	0
-75.75	84.75	0	0	0	0	0	0	0	0
-75.25	84.75	0	0	0	0	0	0	0	0
-74.75	84.75	0	0	0	0	0	0	0	0
-74.25	84.75	0	0	0	0	0	0	0	0
-73.75	84.75	0	0	0	0	0	0	0	0
-73.25	84.75	0	0	0	0	0	0	0	0
-72.75	84.75	0	0	0	0	0	0	0	0
-72.25	84.75	0	0	0	0	0	0	0	0
-71.75	84.75	0	0	0	0	0	0	0	0
-71.25	84.75	0	0	0	0	0	0	0	0
-70.75	84.75	0	0	0	0	0	0	0	0
-70.25	84.75	0	0	0	0	0	0	0	0
-69.75	84.75	0	0	0	0	0	0	0	0
-69.25	84.75	0	0	0	0	0	0	0	0
-68.75	84.75	0	0	0	0	0	0	0	0
-68.25	84.75	0	0	0	0	0	0	0	0
-67.75	84.75	0	0	0	0	0	0	0	0
-67.25	84.75	0	0	0	0	0	0	0	0
-66.75	84.75	0	0	0	0	0	0	0	0
-66.25	84.75	0	0	0	0	0	0	0	0
-65.75	84.75	0	0	0	0	0	0	0	0
-65.25	84.75	0	0	0	0	0	0	0	0
-64.75	84.75	0	0	0	0	0	0	0	0
-64.25	84.75	0	0	0	0	0	0	0	0
-63.75	84.75	0	0	0	0	0	0	0	0
-63.25	84.75	0	0	0	0	0	0	0	0
-62.75	84.75	0	0	0	0	0	0	0	0
-62.25	84.75	0	0	0	0	0	0	0	0
-61.75	84.75	0	0	0	0	0	0	0	0
-61.25	84.75	0	0	0	0	0	0	0	0
-60.75	84.75	0	0	0	0	0	0	0	0
-60.25	84.75	0	0	0	0	0	0	0	0
-59.75	84.75	0	0	0	0	0	0	0	0
-59.25	84.75	0	0	0	0	0	0	0	0
-58.75	84.75	0	0	0	0	0	0	0	0
-58.25	84.75	0	0	0	0	0	0	0	0
-57.75	84.75	0	0	0	0	0	0	0	0
-57.25	84.75	0	0	0	0	0	0	0	0
-56.75	84.75	0	0	0	0	0	0	0	0
-56.25	84.75	0	0	0	0	0	0	0	0
-55.75	84.75	0	0	0	0	0	0	0	0
-55.25	84.75	0	0	0	0	0	0	0	0
-54.75	84.75	0	0	0	0	0	0	0	0
-54.25	84.75	0	0	0	0	0	0	0	0
-53.75	84.75	0	0	0	0	0	0	0	0
-53.25	84.75	0	0	0	0	0	0	0	0
-52.75	84.75	0	0	0	0	0	0	0	0
-52.25	84.75	0	0	0	0	0	0	0	0
-51.75	84.75	0	0	0	0	0	0	0	0
-51.25	84.75	0	0	0	0	0	0	0	0
-50.75	84.75	0	0	0	0	0	0	0	0
-50.25	84.75	0	0	0	0	0	0	0	0
-49.75	84.75	0	0	0	0	0	0	0	0
-49.25	84.75	0	0	0	0	0	0	0	0
-48.75	84.75	0	0	0	0	0	0	0	0
-48.25	84.75	0	0	0	0	0	0	0	0
-47.75	84.75	0	0	0	0	0	0	0	0
-47.25	84.75	0	0	0	0	0	0	0	0
-46.75	84.75	0	0	0	0	0	0	0	0
-46.25	84.75	0	0	0	0	0	0	0	0
-45.75	84.75	0	0	0	0	0	0	0	0
-45.25	84.75	0	0	0	0	0	0	0	0
-44.75	84.75	0	0	0	0	0	0	0	0
-44.25	84.75	0	0	0	0	0	0	0	0
-43.75	84.75	0	0	0	0	0	0	0	0
-43.25	84.75	0	0	0	0	0	0	0	0
-42.75	84.75	0	0	0	0	0	0	0	0
-42.25	84.75	0	0	0	0	0	0	0	0
-41.75	84.75	0	0	0	0	0	0	0	0
-41.25	84.75	0	0	0	0	0	0	0	0
-40.75	84.75	0	0	0	0	0	0	0	0
-40.25	84.75	0	0	0	0	0	0	0	0
-39.75	84.75	0	0	0	0	0	0	0	0
-39.25	84.75	0	0	0	0	0	0	0	0
-38.75	84.75	0	0	0	0	0	0	0	0
-38.25	84.75	0	0	0	0	0	0	0	0
-37.75	84.75	0	0	0	0	0	0	0	0
-37.25	84.75	0	0	0	0	0	0	0	0
-36.75	84.75	0	0	0	0	0	0	0	0
-36.25	84.75	0	0	0	0	0	0	0	0
-35.75	84.75	0	0	0	0	0	0	0	0
-35.25	84.75	0	0	0	0	0	0	0	0
-34.75	84.75	0	0	0	0	0	0	0	0
-34.25	84.75	0	0	0	0	0	0	0	0
-33.75	84.75	0	0	0	0	0	0	0	0
-33.25	84.75	0	0	0	0	0	0	0	0
-32.75	84.75	0	0	0	0	0	0	0	0
-32.25	84.75	0	0	0	0	0	0	0	0
-164.75	84.25	0	0	0	0	0	0	0	0
-164.25	84.25	0	0	0	0	0	0	0	0
-163.75	84.25	0	0	0	0	0	0	0	0
-163.25	84.25	0	0	0	0	0	0	0	0
-162.75	84.25	0	0	0	0	0	0	0	0
-162.25	84.25	0	0	0	0	0	0	0	0
-161.75	84.25	0	0	0	0	0	0	0	0
-161.25	84.25	0	0	0	0	0	0	0	0
-160.75	84.25	0	0	0	0	0	0	0	0
-160.25	84.25	0	0	0	0	0	0	0	0
-159.75	84.25	0	0	0	0	0	0	0	0
-159.25	84.25	0	0	0	0	0	0	0	0
-158.75	84.25	0	0	0	0	0	0	0	0
-158.25	84.25	0	0	0	0	0	0	0	0
-157.75	84.25	0	0	0	0	0	0	0	0
-157.25	84.25	0	0	0	0	0	0	0	0
-156.75	84.25	0	0	0	0	0	0	0	0
-156.25	84.25	0	0	0	0	0	0	0	0
-155.75	84.25	0	0	0	0	0	0	0	0
-155.25	84.25	0	0	0	0	0	0	0	0
-154.75	84.25	0	0	0	0	0	0	0	0
-154.25	84.25	0	0	0	0	0	0	0	0
-153.75	84.25	0	0	0	0	0	0	0	0
-153.25	84.25	0	0	0	0	0	0	0	0
-152.75	84.25	0	0	0	0	0	0	0	0
-152.25	84.25	0	0	0	0	0	0	0	0
-151.75	84.25	0	0	0	0	0	0	0	0
-151.25	84.25	0	0	0	0	0	0	0	0
-150.75	84.25	0	0	0	0	0	0	0	0
-150.25	84.25	0	0	0	0	0	0	0	0
-149.75	84.25	0	0	0	0	0	0	0	0
-149.25	84.25	0	0	0	0	0	0	0	0
-148.75	84.25	0	0	0	0	0	0	0	0
-148.25	84.25	0	0	0	0	0	0	0	0
-147.75	84.25	0	0	0	0	0	0	0	0
-147.25	84.25	0	0	0	0	0	0	0	0
-146.75	84.25	0	0	0	0	0	0	0	0
-146.25	84.25	0	0	0	0	0	0	0	0
-145.75	84.25	0	0	0	0	0	0	0	0
-145.25	84.25	0	0	0	0	0	0	0	0
-144.75	84.25	0	0	0	0	0	0	0	0
-144.25	84.25	0	0	0	0	0	0	0	0
-143.75	84.25	0	0	0	0	0	0	0	0
-143.25	84.25	0	0	0	0	0	0	0	0
-142.75	84.25	0	0	0	0	0	0	0	0
-142.25	84.25	0	0	0	0	0	0	0	0
-141.75	84.25	0	0	0	0	0	0	0	0
-141.25	84.25	0	0	0	0	0	0	0	0
-140.75	84.25	0	0	0	0	0	0	0	0
-140.25	84.25	0	0	0	0	0	0	0	0
-139.75	84.25	0	0	0	0	0	0	0	0
-139.25	84.25	0	0	0	0	0	0	0	0
-138.75	84.25	0	0	0	0	0	0	0	0
-138.25	84.25	0	0	0	0	0	0	0	0
-137.75	84.25	0	0	0	0	0	0	0	0
-137.25	84.25	0	0	0	0	0	0	0	0
-136.75	84.25	0	0	0	0	0	0	0	0
-136.25	84.25	0	0	0	0	0	0	0	0
-135.75	84.25	0	0	0	0	0	0	0	0
-135.25	84.25	0	0	0	0	0	0	0	0
-134.75	84.25	0	0	0	0	0	0	0	0
-134.25	84.25	0	0	0	0	0	0	0	0
-133.75	84.25	0	0	0	0	0	0	0	0
-133.25	84.25	0	0	0	0	0	0	0	0
-132.75	84.25	0	0	0	0	0	0	0	0
-132.25	84.25	0	0	0	0	0	0	0	0
-131.75	84.25	0	0	0	0	0	0	0	0
-131.25	84.25	0	0	0	0	0	0	0	0
-130.75	84.25	0	0	0	0	0	0	0	0
-130.25	84.25	0	0	0	0	0	0	0	0
-129.75	84.25	0	0	0	0	0	0	0	0
-129.25	84.25	0	0	0	0	0	0	0	0
-128.75	84.25	0	0	0	0	0	0	0	0
-128.25	84.25	0	0	0	0	0	0	0	0
-127.75	84.25	0	0	0	0	0	0	0	0
-127.25	84.25	0	0	0	0	0	0	0	0
-126.75	84.25	0	0	0	0	0	0	0	0
-126.25	84.25	0	0	0	0	0	0	0	0
-125.75	84.25	0	0	0	0	0	0	0	0
-125.25	84.25	0	0	0	0	0	0	0	0
-124.75	84.25	0	0	0	0	0	0	0	0
-124.25	84.25	0	0	0	0	0	0	0	0
-123.75	84.25	0	0	0	0	0	0	0	0
-123.25	84.25	0	0	0	0	0	0	0	0
-122.75	84.25	0	0	0	0	0	0	0	0
-122.25	84.25	0	0	0	0	0	0	0	0
-121.75	84.25	0	0	0	0	0	0	0	0
-121.25	84.25	0	0	0	0	0	0	0	0
-120.75	84.25	0	0	0	0	0	0	0	0
-120.25	84.25	0	0	0	0	0	0	0	0
-119.75	84.25	0	0	0	0	0	0	0	0
-119.25	84.25	0	0	0	0	0	0	0	0
-118.75	84.25	0	0	0	0	0	0	0	0
-118.25	84.25	0	0	0	0	0	0	0	0
-117.75	84.25	0	0	0	0	0	0	0	0
-117.25	84.25	0	0	0	0	0	0	0	0
-116.75	84.25	0	0	0	0	0	0	0	0
-116.25	84.25	0	0	0	0	0	0	0	0
-115.75	84.25	0	0	0	0	0	0	0	0
-115.25	84.25	0	0	0	0	0	0	0	0
-114.75	84.25	0	0	0	0	0	0	0	0
-114.25	84.25	0	0	0	0	0	0	0	0
-113.75	84.25	0	0	0	0	0	0	0	0
-113.25	84.25	0	0	0	0	0	0	0	0
-112.75	84.25	0	0	0	0	0	0	0	0
-112.25	84.25	0	0	0	0	0	0	0	0
-111.75	84.25	0	0	0	0	0	0	0	0
-111.25	84.25	0	0	0	0	0	0	0	0
-110.75	84.25	0	0	0	0	0	0	0	0
-110.25	84.25	0	0	0	0	0	0	0	0
-109.75	84.25	0	0	0	0	0	0	0	0
-109.25	84.25	0	0	0	0	0	0	0	0
-108.75	84.25	0	0	0	0	0	0	0	0
-108.25	84.25	0	0	0	0	0	0	0	0
-107.75	84.25	0	0	0	0	0	0	0	0
-107.25	84.25	0	0	0	0	0	0	0	0
-106.75	84.25	0	0	0	0	0	0	0	0
-106.25	84.25	0	0	0	0	0	0	0	0
-105.75	84.25	0	0	0	0	0	0	0	0
-105.25	84.25	0	0	0	0	0	0	0	0
-104.75	84.25	0	0	0	0	0	0	0	0
-104.25	84.25	0	0	0	0	0	0	0	0
-103.75	84.25	0	0	0	0	0	0	0	0
-103.25	84.25	0	0	0	0	0	0	0	0
-102.75	84.25	0	0	0	0	0	0	0	0
-102.25	84.25	0	0	0	0	0	0	0	0
-101.75	84.25	0	0	0	0	0	0	0	0
-101.25	84.25	0	0	0	0	0	0	0	0
-100.75	84.25	0	0	0	0	0	0	0	0
-100.25	84.25	0	0	0	0	0	0	0	0
-99.75	84.25	0	0	0	0	0	0	0	0
-99.25	84.25	0	0	0	0	0	0	0	0
-98.75	84.25	0	0	0	0	0	0	0	0
-98.25	84.25	0	0	0	0	0	0	0	0
-97.75	84.25	0	0	0	0	0	0	0	0
-97.25	84.25	0	0	0	0	0	0	0	0
-96.75	84.25	0	0	0	0	0	0	0	0
-96.25	84.25	0	0	0	0	0	0	0	0
-95.75	84.25	0	0	0	0	0	0	0	0
-95.25	84.25	0	0	0	0	0	0	0	0
-94.75	84.25	0	0	0	0	0	0	0	0
-94.25	84.25	0	0	0	0	0	0	0	0
-93.75	84.25	0	0	0	0	0	0	0	0
-93.25	84.25	0	0	0	0	0	0	0	0
-92.75	84.25	0	0	0	0	0	0	0	0
-92.25	84.25	0	0	0	0	0	0	0	0
-91.75	84.25	0	0	0	0	0	0	0	0
-91.25	84.25	0	0	0	0	0	0	0	0
-90.75	84.25	0	0	0	0	0	0	0	0
-90.25	84.25	0	0	0	0	0	0	0	0
-89.75	84.25	0	0	0	0	0	0	0	0
-89.25	84.25	0	0	0	0	0	0	0	0
-88.75	84.25	0	0	0	0	0	0	0	0
-88.25	84.25	0	0	0	0	0	0	0	0
-87.75	84.25	0	0	0	0	0	0	0	0
-87.25	84.25	0	0	0	0	0	0	0	0
-86.75	84.25	0	0	0	0	0	0	0	0
-86.25	84.25	0	0	0	0	0	0	0	0
-85.75	84.25	0	0	0	0	0	0	0	0
-85.25	84.25	0	0	0	0	0	0	0	0
-84.75	84.25	0	0	0	0	0	0	0	0
-84.25	84.25	0	0	0	0	0	0	0	0
-83.75	84.25	0	0	0	0	0	0	0	0
-83.25	84.25	0	0	0	0	0	0	0	0
-82.75	84.25	0	0	0	0	0	0	0	0
-82.25	84.25	0	0	0	0	0	0	0	0
-81.75	84.25	0	0	0	0	0	0	0	0
-81.25	84.25	0	0	0	0	0	0	0	0
-80.75	84.25	0	0	0	0	0	0	0	0
-80.25	84.25	0	0	0	0	0	0	0	0
-79.75	84.25	0	0	0	0	0	0	0	0
-79.25	84.25	0	0	0	0	0	0	0	0
-78.75	84.25	0	0	0	0	0	0	0	0
-78.25	84.25	0	0	0	0	0	0	0	0
-77.75	84.25	0	0	0	0	0	0	0	0
-77.25	84.25	0	0	0	0	0	0	0	0
-76.75	84.25	0	0	0	0	0	0	0	0
-76.25	84.25	0	0	0	0	0	0	0	0
-75.75	84.25	0	0	0	0	0	0	0	0
-75.25	84.25	0	0	0	0	0	0	0	0
-74.75	84.25	0	0	0	0	0	0	0	0
-74.25	84.25	0	0	0	0	0	0	0	0
-73.75	84.25	0	0	0	0	0	0	0	0
-73.25	84.25	0	0	0	0	0	0	0	0
-72.75	84.25	0	0	0	0	0	0	0	0
-72.25	84.25	0	0	0	0	0	0	0	0
-71.75	84.25	0	0	0	0	0	0	0	0
-71.25	84.25	0	0	0	0	0	0	0	0
-70.75	84.25	0	0	0	0	0	0	0	0
-70.25	84.25	0	0	0	0	0	0	0	0
-69.75	84.25	0	0	0	0	0	0	0	0
-69.25	84.25	0	0	0	0	0	0	0	0
-68.75	84.25	0	0	0	0	0	0	0	0
-68.25	84.25	0	0	0	0	0	0	0	0
-67.75	84.25	0	0	0	0	0	0	0	0
-67.25	84.25	0	0	0	0	0	0	0	0
-66.75	84.25	0	0	0	0	0	0	0	0
-66.25	84.25	0	0	0	0	0	0	0	0
-65.75	84.25	0	0	0	0	0	0	0	0
-65.25	84.25	0	0	0	0	0	0	0	0
-64.75	84.25	0	0	0	0	0	0	0	0
-64.25	84.25	0	0	0	0	0	0	0	0
-63.75	84.25	0	0	0	0	0	0	0	0
-63.25	84.25	0	0	0	0	0	0	0	0
-62.75	84.25	0	0	0	0	0	0	0	0
-62.25	84.25	0	0	0	0	0	0	0	0
-61.75	84.25	0	0	0	0	0	0	0	0
-61.25	84.25	0	0	0	0	0	0	0	0
-60.75	84.25	0	0	0	0	0	0	0	0
-60.25	84.25	0	0	0	0	0	0	0	0
-59.75	84.25	0	0	0	0	0	0	0	0
-59.25	84.25	0	0	0	0	0	0	0	0
-58.75	84.25	0	0	0	0	0	0	0	0
-58.25	84.25	0	0	0	0	0	0	0	0
-57.75	84.25	0	0	0	0	0	0	0	0
-57.25	84.25	0	0	0	0	0	0	0	0
-56.75	84.25	0	0	0	0	0	0	0	0
-56.25	84.25	0	0	0	0	0	0	0	0
-55.75	84.25	0	0	0	0	0	0	0	0
-55.25	84.25	0	0	0	0	0	0	0	0
-54.75	84.25	0	0	0	0	0	0	0	0
-54.25	84.25	0	0	0	0	0	0	0	0
-53.75	84.25	0	0	0	0	0	0	0	0
-53.25	84.25	0	0	0	0	0	0	0	0
-52.75	84.25	0	0	0	0	0	0	0	0
-52.25	84.25	0	0	0	0	0	0	0	0
-51.75	84.25	0	0	0	0	0	0	0	0
-51.25	84.25	0	0	0	0	0	0	0	0
-50.75	84.25	0	0	0	0	0	0	0	0
-50.25	84.25	0	0	0	0	0	0	0	0
-49.75	84.25	0	0	0	0	0	0	0	0
-49.25	84.25	0	0	0	0	0	0	0	0
-48.75	84.25	0	0	0	0	0	0	0	0
-48.25	84.25	0	0	0	0	0	0	0	0
-47.75	84.25	0	0	0	0	0	0	0	0
-47.25	84.25	0	0	0	0	0	0	0	0
-46.75	84.25	0	0	0	0	0	0	0	0
-46.25	84.25	0	0	0	0	0	0	0	0
-45.75	84.25	0	0	0	0	0	0	0	0
-45.25	84.25	0	0	0	0	0	0	0	0
-44.75	84.25	0	0	0	0	0	0	0	0
-44.25	84.25	0	0	0	0	0	0	0	0
-43.75	84.25	0	0	0	0	0	0	0	0
-43.25	84.25	0	0	0	0	0	0	0	0
-42.75	84.25	0	0	0	0	0	0	0	0
-42.25	84.25	0	0	0	0	0	0	0	0
-41.75	84.25	0	0	0	0	0	0	0	0
-41.25	84.25	0	0	0	0	0	0	0	0
-40.75	84.25	0	0	0	0	0	0	0	0
-40.25	84.25	0	0	0	0	0	0	0	0
-39.75	84.25	0	0	0	0	0	0	0	0
-39.25	84.25	0	0	0	0	0	0	0	0
-38.75	84.25	0	0	0	0	0	0	0	0
-38.25	84.25	0	0	0	0	0	0	0	0
-37.75	84.25	0	0	0	0	0	0	0	0
-37.25	84.25	0	0	0	0	0	0	0	0
-36.75	84.25	0	0	0	0	0	0	0	0
-36.25	84.25	0	0	0	0	0	0	0	0
-35.75	84.25	0	0	0	0	0	0	0	0
-35.25	84.25	0	0	0	0	0	0	0	0
-34.75	84.25	0	0	0	0	0	0	0	0
-34.25	84.25	0	0	0	0	0	0	0	0
-33.75	84.25	0	0	0	0	0	0	0	0
-33.25	84.25	0	0	0	0	0	0	0	0
-32.75	84.25	0	0	0	0	0	0	0	0
-32.25	84.25	0	0	0	0	0	0	0	0
-164.75	83.75	0	0	0	0	0	0	0	0
-164.25	83.75	0	0	0	0	0	0	0	0
-163.75	83.75	0	0	0	0	0	0	0	0
-163.25	83.75	0	0	0	0	0	0	0	0
-162.75	83.75	0	0	0	0	0	0	0	0
-162.25	83.75	0	0	0	0	0	0	0	0
-161.75	83.75	0	0	0	0	0	0	0	0
-161.25	83.75	0	0	0	0	0	0	0	0
-160.75	83.75	0	0	0	0	0	0	0	0
-160.25	83.75	0	0	0	0	0	0	0	0
-159.75	83.75	0	0	0	0	0	0	0	0
-159.25	83.75	0	0	0	0	0	0	0	0
-158.75	83.75	0	0	0	0	0	0	0	0
-158.25	83.75	0	0	0	0	0	0	0	0
-157.75	83.75	0	0	0	0	0	0	0	0
-157.25	83.75	0	0	0	0	0	0	0	0
-156.75	83.75	0	0	0	0	0	0	0	0
-156.25	83.75	0	0	0	0	0	0	0	0
-155.75	83.75	0	0	0	0	0	0	0	0
-155.25	83.75	0	0	0	0	0	0	0	0
-154.75	83.75	0	0	0	0	0	0	0	0
-154.25	83.75	0	0	0	0	0	0	0	0
-153.75	83.75	0	0	0	0	0	0	0	0
-153.25	83.75	0	0	0	0	0	0	0	0
-152.75	83.75	0	0	0	0	0	0	0	0
-152.25	83.75	0	0	0	0	0	0	0	0
-151.75	83.75	0	0	0	0	0	0	0	0
-151.25	83.75	0	0	0	0	0	0	0	0
-150.75	83.75	0	0	0	0	0	0	0	0
-150.25	83.75	0	0	0	0	0	0	0	0
-149.75	83.75	0	0	0	0	0	0	0	0
-149.25	83.75	0	0	0	0	0	0	0	0
-148.75	83.75	0	0	0	0	0	0	0	0
-148.25	83.75	0	0	0	0	0	0	0	0
-147.75	83.75	0	0	0	0	0	0	0	0
-147.25	83.75	0	0	0	0	0	0	0	0
-146.75	83.75	0	0	0	0	0	0	0	0
-146.25	83.75	0	0	0	0	0	0	0	0
-145.75	83.75	0	0	0	0	0	0	0	0
-145.25	83.75	0	0	0	0	0	0	0	0
-144.75	83.75	0	0	0	0	0	0	0	0
-144.25	83.75	0	0	0	0	0	0	0	0
-143.75	83.75	0	0	0	0	0	0	0	0
-143.25	83.75	0	0	0	0	0	0	0	0
-142.75	83.75	0	0	0	0	0	0	0	0
-142.25	83.75	0	0	0	0	0	0	0	0
-141.75	83.75	0	0	0	0	0	0	0	0
-141.25	83.75	0	0	0	0	0	0	0	0
-140.75	83.75	0	0	0	0	0	0	0	0
-140.25	83.75	0	0	0	0	0	0	0	0
-139.75	83.75	0	0	0	0	0	0	0	0
-139.25	83.75	0	0	0	0	0	0	0	0
-138.75	83.75	0	0	0	0	0	0	0	0
-138.25	83.75	0	0	0	0	0	0	0	0
-137.75	83.75	0	0	0	0	0	0	0	0
-137.25	83.75	0	0	0	0	0	0	0	0
-136.75	83.75	0	0	0	0	0	0	0	0
-136.25	83.75	0	0	0	0	0	0	0	0
-135.75	83.75	0	0	0	0	0	0	0	0
-135.25	83.75	0	0	0	0	0	0	0	0
-134.75	83.75	0	0	0	0	0	0	0	0
-134.25	83.75	0	0	0	0	0	0	0	0
-133.75	83.75	0	0	0	0	0	0	0	0
-133.25	83.75	0	0	0	0	0	0	0	0
-132.75	83.75	0	0	0	0	0	0	0	0
-132.25	83.75	0	0	0	0	0	0	0	0
-131.75	83.75	0	0	0	0	0	0	0	0
-131.25	83.75	0	0	0	0	0	0	0	0
-130.75	83.75	0	0	0	0	0	0	0	0
-130.25	83.75	0	0	0	0	0	0	0	0
-129.75	83.75	0	0	0	0	0	0	0	0
-129.25	83.75	0	0	0	0	0	0	0	0
-128.75	83.75	0	0	0	0	0	0	0	0
-128.25	83.75	0	0	0	0	0	0	0	0
-127.75	83.75	0	0	0	0	0	0	0	0
-127.25	83.75	0	0	0	0	0	0	0	0
-126.75	83.75	0	0	0	0	0	0	0	0
-126.25	83.75	0	0	0	0	0	0	0	0
-125.75	83.75	0	0	0	0	0	0	0	0
-125.25	83.75	0	0	0	0	0	0	0	0
-124.75	83.75	0	0	0	0	0	0	0	0
-124.25	83.75	0	0	0	0	0	0	0	0
-123.75	83.75	0	0	0	0	0	0	0	0
-123.25	83.75	0	0	0	0	0	0	0	0
-122.75	83.75	0	0	0	0	0	0	0	0
-122.25	83.75	0	0	0	0	0	0	0	0
-121.75	83.75	0	0	0	0	0	0	0	0
-121.25	83.75	0	0	0	0	0	0	0	0
-120.75	83.75	0	0	0	0	0	0	0	0
-120.25	83.75	0	0	0	0	0	0	0	0
-119.75	83.75	0	0	0	0	0	0	0	0
-119.25	83.75	0	0	0	0	0	0	0	0
-118.75	83.75	0	0	0	0	0	0	0	0
-118.25	83.75	0	0	0	0	0	0	0	0
-117.75	83.75	0	0	0	0	0	0	0	0
-117.25	83.75	0	0	0	0	0	0	0	0
-116.75	83.75	0	0	0	0	0	0	0	0
-116.25	83.75	0	0	0	0	0	0	0	0
-115.75	83.75	0	0	0	0	0	0	0	0
-115.25	83.75	0	0	0	0	0	0	0	0
-114.75	83.75	0	0	0	0	0	0	0	0
-114.25	83.75	0	0	0	0	0	0	0	0
-113.75	83.75	0	0	0	0	0	0	0	0
-113.25	83.75	0	0	0	0	0	0	0	0
-112.75	83.75	0	0	0	0	0	0	0	0
-112.25	83.75	0	0	0	0	0	0	0	0
-111.75	83.75	0	0	0	0	0	0	0	0
-111.25	83.75	0	0	0	0	0	0	0	0
-110.75	83.75	0	0	0	0	0	0	0	0
-110.25	83.75	0	0	0	0	0	0	0	0
-109.75	83.75	0	0	0	0	0	0	0	0
-109.25	83.75	0	0	0	0	0	0	0	0
-108.75	83.75	0	0	0	0	0	0	0	0
-108.25	83.75	0	0	0	0	0	0	0	0
-107.75	83.75	0	0	0	0	0	0	0	0
-107.25	83.75	0	0	0	0	0	0	0	0
-106.75	83.75	0	0	0	0	0	0	0	0
-106.25	83.75	0	0	0	0	0	0	0	0
-105.75	83.75	0	0	0	0	0	0	0	0
-105.25	83.75	0	0	0	0	0	0	0	0
-104.75	83.75	0	0	0	0	0	0	0	0
-104.25	83.75	0	0	0	0	0	0	0	0
-103.75	83.75	0	0	0	0	0	0	0	0
-103.25	83.75	0	0	0	0	0	0	0	0
-102.75	83.75	0	0	0	0	0	0	0	0
-102.25	83.75	0	0	0	0	0	0	0	0
-101.75	83.75	0	0	0	0	0	0	0	0
-101.25	83.75	0	0	0	0	0	0	0	0
-100.75	83.75	0	0	0	0	0	0	0	0
-100.25	83.75	0	0	0	0	0	0	0	0
-99.75	83.75	0	0	0	0	0	0	0	0
-99.25	83.75	0	0	0	0	0	0	0	0
-98.75	83.75	0	0	0	0	0	0	0	0
-98.25	83.75	0	0	0	0	0	0	0	0
-97.75	83.75	0	0	0	0	0	0	0	0
-97.25	83.75	0	0	0	0	0	0	0	0
-96.75	83.75	0	0	0	0	0	0	0	0
-96.25	83.75	0	0	0	0	0	0	0	0
-95.75	83.75	0	0	0	0	0	0	0	0
-95.25	83.75	0	0	0	0	0	0	0	0
-94.75	83.75	0	0	0	0	0	0	0	0
-94.25	83.75	0	0	0	0	0	0	0	0
-93.75	83.75	0	0	0	0	0	0	0	0
-93.25	83.75	0	0	0	0	0	0	0	0
-92.75	83.75	0	0	0	0	0	0	0	0
-92.25	83.75	0	0	0	0	0	0	0	0
-91.75	83.75	0	0	0	0	0	0	0	0
-91.25	83.75	0	0	0	0	0	0	0	0
-90.75	83.75	0	0	0	0	0	0	0	0
-90.25	83.75	0	0	0	0	0	0	0	0
-89.75	83.75	0	0	0	0	0	0	0	0
-89.25	83.75	0	0	0	0	0	0	0	0
-88.75	83.75	0	0	0	0	0	0	0	0
-88.25	83.75	0	0	0	0	0	0	0	0
-87.75	83.75	0	0	0	0	0	0	0	0
-87.25	83.75	0	0	0	0	0	0	0	0
-86.75	83.75	0	0	0	0	0	0	0	0
-86.25	83.75	0	0	0	0	0	0	0	0
-85.75	83.75	0	0	0	0	0	0	0	0
-85.25	83.75	0	0	0	0	0	0	0	0
-84.75	83.75	0	0	0	0	0	0	0	0
-84.25	83.75	0	0	0	0	0	0	0	0
-83.75	83.75	0	0	0	0	0	0	0	0
-83.25	83.75	0	0	0	0	0	0	0	0
-82.75	83.75	0	0	0	0	0	0	0	0
-82.25	83.75	0	0	0	0	0	0	0	0
-81.75	83.75	0	0	0	0	0	0	0	0
-81.25	83.75	0	0	0	0	0	0	0	0
-80.75	83.75	0	0	0	0	0	0	0	0
-80.25	83.75	0	0	0	0	0	0	0	0
-79.75	83.75	0	0	0	0	0	0	0	0
-79.25	83.75	0	0	0	0	0	0	0	0
-78.75	83.75	0	0	0	0	0	0	0	0
-78.25	83.75	0	0	0	0	0	0	0	0
-77.75	83.75	0	0	0	0	0	0	0	0
-77.25	83.75	0	0	0	0	0	0	0	0
-76.75	83.75	0	0	0	0	0	0	0	0
-76.25	83.75	0	0	0	0	0	0	0	0
-75.75	83.75	0	0	0	0	0	0	0	0
-75.25	83.75	0	0	0	0	0	0	0	0
-74.75	83.75	0	0	0	0	0	0	0	0
-74.25	83.75	0	0	0	0	0	0	0	0
-73.75	83.75	0	0	0	0	0	0	0	0
-73.25	83.75	0	0	0	0	0	0	0	0
-72.75	83.75	0	0	0	0	0	0	0	0
-72.25	83.75	0	0	0	0	0	0	0	0
-71.75	83.75	0	0	0	0	0	0	0	0
-71.25	83.75	0	0	0	0	0	0	0	0
-70.75	83.75	0	0	0	0	0	0	0	0
-70.25	83.75	0	0	0	0	0	0	0	0
-69.75	83.75	0	0	0	0	0	0	0	0
-69.25	83.75	0	0	0	0	0	0	0	0
-68.75	83.75	0	0	0	0	0	0	0	0
-68.25	83.75	0	0	0	0	0	0	0	0
-67.75	83.75	0	0	0	0	0	0	0	0
-67.25	83.75	0	0	0	0	0	0	0	0
-66.75	83.75	0	0	0	0	0	0	0	0
-66.25	83.75	0	0	0	0	0	0	0	0
-65.75	83.75	0	0	0	0	0	0	0	0
-65.25	83.75	0	0	0	0	0	0	0	0
-64.75	83.75	0	0	0	0	0	0	0	0
-64.25	83.75	0	0	0	0	0	0	0	0
-63.75	83.75	0	0	0	0	0	0	0	0
-63.25	83.75	0	0	0	0	0	0	0	0
-62.75	83.75	0	0	0	0	0	0	0	0
-62.25	83.75	0	0	0	0	0	0	0	0
-61.75	83.75	0	0	0	0	0	0	0	0
-61.25	83.75	0	0	0	0	0	0	0	0
-60.75	83.75	0	0	0	0	0	0	0	0
-60.25	83.75	0	0	0	0	0	0	0	0
-59.75	83.75	0	0	0	0	0	0	0	0
-59.25	83.75	0	0	0	0	0	0	0	0
-58.75	83.75	0	0	0	0	0	0	0	0
-58.25	83.75	0	0	0	0	0	0	0	0
-57.75	83.75	0	0	0	0	0	0	0	0
-57.25	83.75	0	0	0	0	0	0	0	0
-56.75	83.75	0	0	0	0	0	0	0	0
-56.25	83.75	0	0	0	0	0	0	0	0
-55.75	83.75	0	0	0	0	0	0	0	0
-55.25	83.75	0	0	0	0	0	0	0	0
-54.75	83.75	0	0	0	0	0	0	0	0
-54.25	83.75	0	0	0	0	0	0	0	0
-53.75	83.75	0	0	0	0	0	0	0	0
-53.25	83.75	0	0	0	0	0	0	0	0
-52.75	83.75	0	0	0	0	0	0	0	0
-52.25	83.75	0	0	0	0	0	0	0	0
-51.75	83.75	0	0	0	0	0	0	0	0
-51.25	83.75	0	0	0	0	0	0	0	0
-50.75	83.75	0	0	0	0	0	0	0	0
-50.25	83.75	0	0	0	0	0	0	0	0
-49.75	83.75	0	0	0	0	0	0	0	0
-49.25	83.75	0	0	0	0	0	0	0	0
-48.75	83.75	0	0	0	0	0	0	0	0
-48.25	83.75	0	0	0	0	0	0	0	0
-47.75	83.75	0	0	0	0	0	0	0	0
-47.25	83.75	0	0	0	0	0	0	0	0
-46.75	83.75	0	0	0	0	0	0	0	0
-46.25	83.75	0	0	0	0	0	0	0	0
-45.75	83.75	0	0	0	0	0	0	0	0
-45.25	83.75	0	0	0	0	0	0	0	0
-44.75	83.75	0	0	0	0	0	0	0	0
-44.25	83.75	0	0	0	0	0	0	0	0
-43.75	83.75	0	0	0	0	0	0	0	0
-43.25	83.75	0	0	0	0	0	0	0	0
-42.75	83.75	0	0	0	0	0	0	0	0
-42.25	83.75	0	0	0	0	0	0	0	0
-41.75	83.75	0	0	0	0	0	0	0	0
-41.25	83.75	0	0	0	0	0	0	0	0
-40.75	83.75	0	0	0	0	0	0	0	0
-40.25	83.75	0	0	0	0	0	0	0	0
-39.75	83.75	0	0	0	0	0	0	0	0
-39.25	83.75	0	0	0	0	0	0	0	0
-38.75	83.75	0	0	0	0	0	0	0	0
-38.25	83.75	0	0	0	0	0	0	0	0
-37.75	83.75	0	0	0	0	0	0	0	0
-37.25	83.75	0	0	0	0	0	0	0	0
-36.75	83.75	0	0	0	0	0	0	0	0
-36.25	83.75	0	0	0	0	0	0	0	0
-35.75	83.75	0	0	0	0	0	0	0	0
-35.25	83.75	0	0	0	0	0	0	0	0
-34.75	83.75	0	0	0	0	0	0	0	0
-34.25	83.75	0	0	0	0	0	0	0	0
-33.75	83.75	0	0	0	0	0	0	0	0
-33.25	83.75	0	0	0	0	0	0	0	0
-32.75	83.75	0	0	0	0	0	0	0	0
-32.25	83.75	0	0	0	0	0	0	0	0
-164.75	83.25	0	0	0	0	0	0	0	0
-164.25	83.25	0	0	0	0	0	0	0	0
-163.75	83.25	0	0	0	0	0	0	0	0
-163.25	83.25	0	0	0	0	0	0	0	0
-162.75	83.25	0	0	0	0	0	0	0	0
-162.25	83.25	0	0	0	0	0	0	0	0
-161.75	83.25	0	0	0	0	0	0	0	0
-161.25	83.25	0	0	0	0	0	0	0	0
-160.75	83.25	0	0	0	0	0	0	0	0
-160.25	83.25	0	0	0	0	0	0	0	0
-159.75	83.25	0	0	0	0	0	0	0	0
-159.25	83.25	0	0	0	0	0	0	0	0
-158.75	83.25	0	0	0	0	0	0	0	0
-158.25	83.25	0	0	0	0	0	0	0	0
-157.75	83.25	0	0	0	0	0	0	0	0
-157.25	83.25	0	0	0	0	0	0	0	0
-156.75	83.25	0	0	0	0	0	0	0	0
-156.25	83.25	0	0	0	0	0	0	0	0
-155.75	83.25	0	0	0	0	0	0	0	0
-155.25	83.25	0	0	0	0	0	0	0	0
-154.75	83.25	0	0	0	0	0	0	0	0
-154.25	83.25	0	0	0	0	0	0	0	0
-153.75	83.25	0	0	0	0	0	0	0	0
-153.25	83.25	0	0	0	0	0	0	0	0
-152.75	83.25	0	0	0	0	0	0	0	0
-152.25	83.25	0	0	0	0	0	0	0	0
-151.75	83.25	0	0	0	0	0	0	0	0
-151.25	83.25	0	0	0	0	0	0	0	0
-150.75	83.25	0	0	0	0	0	0	0	0
-150.25	83.25	0	0	0	0	0	0	0	0
-149.75	83.25	0	0	0	0	0	0	0	0
-149.25	83.25	0	0	0	0	0	0	0	0
-148.75	83.25	0	0	0	0	0	0	0	0
-148.25	83.25	0	0	0	0	0	0	0	0
-147.75	83.25	0	0	0	0	0	0	0	0
-147.25	83.25	0	0	0	0	0	0	0	0
-146.75	83.25	0	0	0	0	0	0	0	0
-146.25	83.25	0	0	0	0	0	0	0	0
-145.75	83.25	0	0	0	0	0	0	0	0
-145.25	83.25	0	0	0	0	0	0	0	0
-144.75	83.25	0	0	0	0	0	0	0	0
-144.25	83.25	0	0	0	0	0	0	0	0
-143.75	83.25	0	0	0	0	0	0	0	0
-143.25	83.25	0	0	0	0	0	0	0	0
-142.75	83.25	0	0	0	0	0	0	0	0
-142.25	83.25	0	0	0	0	0	0	0	0
-141.75	83.25	0	0	0	0	0	0	0	0
-141.25	83.25	0	0	0	0	0	0	0	0
-140.75	83.25	0	0	0	0	0	0	0	0
-140.25	83.25	0	0	0	0	0	0	0	0
-139.75	83.25	0	0	0	0	0	0	0	0
-139.25	83.25	0	0	0	0	0	0	0	0
-138.75	83.25	0	0	0	0	0	0	0	0
-138.25	83.25	0	0	0	0	0	0	0	0
-137.75	83.25	0	0	0	0	0	0	0	0
-137.25	83.25	0	0	0	0	0	0	0	0
-136.75	83.25	0	0	0	0	0	0	0	0
-136.25	83.25	0	0	0	0	0	0	0	0
-135.75	83.25	0	0	0	0	0	0	0	0
-135.25	83.25	0	0	0	0	0	0	0	0
-134.75	83.25	0	0	0	0	0	0	0	0
-134.25	83.25	0	0	0	0	0	0	0	0
-133.75	83.25	0	0	0	0	0	0	0	0
-133.25	83.25	0	0	0	0	0	0	0	0
-132.75	83.25	0	0	0	0	0	0	0	0
-132.25	83.25	0	0	0	0	0	0	0	0
-131.75	83.25	0	0	0	0	0	0	0	0
-131.25	83.25	0	0	0	0	0	0	0	0
-130.75	83.25	0	0	0	0	0	0	0	0
-130.25	83.25	0	0	0	0	0	0	0	0
-129.75	83.25	0	0	0	0	0	0	0	0
-129.25	83.25	0	0	0	0	0	0	0	0
-128.75	83.25	0	0	0	0	0	0	0	0
-128.25	83.25	0	0	0	0	0	0	0	0
-127.75	83.25	0	0	0	0	0	0	0	0
-127.25	83.25	0	0	0	0	0	0	0	0
-126.75	83.25	0	0	0	0	0	0	0	0
-126.25	83.25	0	0	0	0	0	0	0	0
-125.75	83.25	0	0	0	0	0	0	0	0
-125.25	83.25	0	0	0	0	0	0	0	0
-124.75	83.25	0	0	0	0	0	0	0	0
-124.25	83.25	0	0	0	0	0	0	0	0
-123.75	83.25	0	0	0	0	0	0	0	0
-123.25	83.25	0	0	0	0	0	0	0	0
-122.75	83.25	0	0	0	0	0	0	0	0
-122.25	83.25	0	0	0	0	0	0	0	0
-121.75	83.25	0	0	0	0	0	0	0	0
-121.25	83.25	0	0	0	0	0	0	0	0
-120.75	83.25	0	0	0	0	0	0	0	0
-120.25	83.25	0	0	0	0	0	0	0	0
-119.75	83.25	0	0	0	0	0	0	0	0
-119.25	83.25	0	0	0	0	0	0	0	0
-118.75	83.25	0	0	0	0	0	0	0	0
-118.25	83.25	0	0	0	0	0	0	0	0
-117.75	83.25	0	0	0	0	0	0	0	0
-117.25	83.25	0	0	0	0	0	0	0	0
-116.75	83.25	0	0	0	0	0	0	0	0
-116.25	83.25	0	0	0	0	0	0	0	0
-115.75	83.25	0	0	0	0	0	0	0	0
-115.25	83.25	0	0	0	0	0	0	0	0
-114.75	83.25	0	0	0	0	0	0	0	0
-114.25	83.25	0	0	0	0	0	0	0	0
-113.75	83.25	0	0	0	0	0	0	0	0
-113.25	83.25	0	0	0	0	0	0	0	0
-112.75	83.25	0	0	0	0	0	0	0	0
-112.25	83.25	0	0	0	0	0	0	0	0
-111.75	83.25	0	0	0	0	0	0	0	0
-111.25	83.25	0	0	0	0	0	0	0	0
-110.75	83.25	0	0	0	0	0	0	0	0
-110.25	83.25	0	0	0	0	0	0	0	0
-109.75	83.25	0	0	0	0	0	0	0	0
-109.25	83.25	0	0	0	0	0	0	0	0
-108.75	83.25	0	0	0	0	0	0	0	0
-108.25	83.25	0	0	0	0	0	0	0	0
-107.75	83.25	0	0	0	0	0	0	0	0
-107.25	83.25	0	0	0	0	0	0	0	0
-106.75	83.25	0	0	0	0	0	0	0	0
-106.25	83.25	0	0	0	0	0	0	0	0
-105.75	83.25	0	0	0	0	0	0	0	0
-105.25	83.25	0	0	0	0	0	0	0	0
-104.75	83.25	0	0	0	0	0	0	0	0
-104.25	83.25	0	0	0	0	0	0	0	0
-103.75	83.25	0	0	0	0	0	0	0	0
-103.25	83.25	0	0	0	0	0	0	0	0
-102.75	83.25	0	0	0	0	0	0	0	0
-102.25	83.25	0	0	0	0	0	0	0	0
-101.75	83.25	0	0	0	0	0	0	0	0
-101.25	83.25	0	0	0	0	0	0	0	0
-100.75	83.25	0	0	0	0	0	0	0	0
-100.25	83.25	0	0	0	0	0	0	0	0
-99.75	83.25	0	0	0	0	0	0	0	0
-99.25	83.25	0	0	0	0	0	0	0	0
-98.75	83.25	0	0	0	0	0	0	0	0
-98.25	83.25	0	0	0	0	0	0	0	0
-97.75	83.25	0	0	0	0	0	0	0	0
-97.25	83.25	0	0	0	0	0	0	0	0
-96.75	83.25	0	0	0	0	0	0	0	0
-96.25	83.25	0	0	0	0	0	0	0	0
-95.75	83.25	0	0	0	0	0	0	0	0
-95.25	83.25	0	0	0	0	0	0	0	0
-94.75	83.25	0	0	0	0	0	0	0	0
-94.25	83.25	0	0	0	0	0	0	0	0
-93.75	83.25	0	0	0	0	0	0	0	0
-93.25	83.25	0	0	0	0	0	0	0	0
-92.75	83.25	0	0	0	0	0	0	0	0
-92.25	83.25	0	0	0	0	0	0	0	0
-91.75	83.25	0	0	0	0	0	0	0	0
-91.25	83.25	0	0	0	0	0	0	0	0
-90.75	83.25	0	0	0	0	0	0	0	0
-90.25	83.25	0	0	0	0	0	0	0	0
-89.75	83.25	0	0	0	0	0	0	0	0
-89.25	83.25	0	0	0	0	0	0	0	0
-88.75	83.25	0	0	0	0	0	0	0	0
-88.25	83.25	0	0	0	0	0	0	0	0
-87.75	83.25	0	0	0	0	0	0	0	0
-87.25	83.25	0	0	0	0	0	0	0	0
-86.75	83.25	0	0	0	0	0	0	0	0
-86.25	83.25	0	0	0	0	0	0	0	0
-85.75	83.25	0	0	0	0	0	0	0	0
-85.25	83.25	0	0	0	0	0	0	0	0
-84.75	83.25	0	0	0	0	0	0	0	0
-84.25	83.25	0	0	0	0	0	0	0	0
-83.75	83.25	0	0	0	0	0	0	0	0
-83.25	83.25	0	0	0	0	0	0	0	0
-82.75	83.25	0	0	0	0	0	0	0	0
-82.25	83.25	0	0	0	0	0	0	0	0
-81.75	83.25	0	0	0	0	0	0	0	0
-81.25	83.25	0	0	0	0	0	0	0	0
-80.75	83.25	0	0	0	0	0	0	0	0
-80.25	83.25	0	0	0	0	0	0	0	0
-79.75	83.25	0	0	0	0	0	0	0	0
-79.25	83.25	0	0	0	0	0	0	0	0
-78.75	83.25	0	0	0	0	0	0	0	0
-78.25	83.25	0	0	0	0	0	0	0	0
-77.75	83.25	0	0	0	0	0	0	0	0
-77.25	83.25	0	0	0	0	0	0	0	0
-76.75	83.25	0	0	0	0	0	0	0	0
-76.25	83.25	0	0	0	0	0	0	0	0
-75.75	83.25	0	0	0	0	0	0	0	0
-75.25	83.25	0	0	0	0	0	0	0	0
-74.75	83.25	0	0	0	0	0	0	0	0
-74.25	83.25	0	0	0	0	0	0	0	0
-73.75	83.25	0	0	0	0	0	0	0	0
-73.25	83.25	0	0	0	0	0	0	0	0
-72.75	83.25	0	0	0	0	0	0	0	0
-72.25	83.25	0	0	0	0	0	0	0	0
-71.75	83.25	0	0	0	0	0	0	0	0
-71.25	83.25	0	0	0	0	0	0	0	0
-70.75	83.25	0	0	0	0	0	0	0	0
-70.25	83.25	0	0	0	0	0	0	0	0
-69.75	83.25	0	0	0	0	0	0	0	0
-69.25	83.25	0	0	0	0	0	0	0	0
-68.75	83.25	0	0	0	0	0	0	0	0
-68.25	83.25	0	0	0	0	0	0	0	0
-67.75	83.25	0	0	0	0	0	0	0	0
-67.25	83.25	0	0	0	0	0	0	0	0
-66.75	83.25	0	0	0	0	0	0	0	0
-66.25	83.25	0	0	0	0	0	0	0	0
-65.75	83.25	0	0	0	0	0	0	0	0
-65.25	83.25	0	0	0	0	0	0	0	0
-64.75	83.25	0	0	0	0	0	0	0	0
-64.25	83.25	0	0	0	0	0	0	0	0
-63.75	83.25	0	0	0	0	0	0	0	0
-63.25	83.25	0	0	0	0	0	0	0	0
-62.75	83.25	0	0	0	0	0	0	0	0
-62.25	83.25	0	0	0	0	0	0	0	0
-61.75	83.25	0	0	0	0	0	0	0	0
-61.25	83.25	0	0	0	0	0	0	0	0
-60.75	83.25	0	0	0	0	0	0	0	0
-60.25	83.25	0	0	0	0	0	0	0	0
-59.75	83.25	0	0	0	0	0	0	0	0
-59.25	83.25	0	0	0	0	0	0	0	0
-58.75	83.25	0	0	0	0	0	0	0	0
-58.25	83.25	0	0	0	0	0	0	0	0
-57.75	83.25	0	0	0	0	0	0	0	0
-57.25	83.25	0	0	0	0	0	0	0	0
-56.75	83.25	0	0	0	0	0	0	0	0
-56.25	83.25	0	0	0	0	0	0	0	0
-55.75	83.25	0	0	0	0	0	0	0	0
-55.25	83.25	0	0	0	0	0	0	0	0
-54.75	83.25	0	0	0	0	0	0	0	0
-54.25	83.25	0	0	0	0	0	0	0	0
-53.75	83.25	0	0	0	0	0	0	0	0
-53.25	83.25	0	0	0	0	0	0	0	0
-52.75	83.25	0	0	0	0	0	0	0	0
-52.25	83.25	0	0	0	0	0	0	0	0
-51.75	83.25	0	0	0	0	0	0	0	0
-51.25	83.25	0	0	0	0	0	0	0	0
-50.75	83.25	0	0	0	0	0	0	0	0
-50.25	83.25	0	0	0	0	0	0	0	0
-49.75	83.25	0	0	0	0	0	0	0	0
-49.25	83.25	0	0	0	0	0	0	0	0
-48.75	83.25	0	0	0	0	0	0	0	0
-48.25	83.25	0	0	0	0	0	0	0	0
-47.75	83.25	0	0	0	0	0	0	0	0
-47.25	83.25	0	0	0	0	0	0	0	0
-46.75	83.25	0	0	0	0	0	0	0	0
-46.25	83.25	0	0	0	0	0	0	0	0
-45.75	83.25	0	0	0	0	0	0	0	0
-45.25	83.25	0	0	0	0	0	0	0	0
-44.75	83.25	0	0	0	0	0	0	0	0
-44.25	83.25	0	0	0	0	0	0	0	0
-43.75	83.25	0	0	0	0	0	0	0	0
-43.25	83.25	0	0	0	0	0	0	0	0
-42.75	83.25	0	0	0	0	0	0	0	0
-42.25	83.25	0	0	0	0	0	0	0	0
-41.75	83.25	0	0	0	0	0	0	0	0
-41.25	83.25	0	0	0	0	0	0	0	0
-40.75	83.25	0	0	0	0	0	0	0	0
-40.25	83.25	0	0	0	0	0	0	0	0
-39.75	83.25	0	0	0	0	0	0	0	0
-39.25	83.25	0	0	0	0	0	0	0	0
-38.75	83.25	0	0	0	0	0	0	0	0
-38.25	83.25	0	0	0	0	0	0	0	0
-37.75	83.25	0	0	0	0	0	0	0	0
-37.25	83.25	0	0	0	0	0	0	0	0
-36.75	83.25	0	0	0	0	0	0	0	0
-36.25	83.25	0	0	0	0	0	0	0	0
-35.75	83.25	0	0	0	0	0	0	0	0
-35.25	83.25	0	0	0	0	0	0	0	0
-34.75	83.25	0	0	0	0	0	0	0	0
-34.25	83.25	0	0	0	0	0	0	0	0
-33.75	83.25	0	0	0	0	0	0	0	0
-33.25	83.25	0	0	0	0	0	0	0	0
-32.75	83.25	0	0	0	0	0	0	0	0
-32.25	83.25	0	0	0	0	0	0	0	0
-164.75	82.75	0	0	0	0	0	0	0	0
-164.25	82.75	0	0	0	0	0	0	0	0
-163.75	82.75	0	0	0	0	0	0	0	0
-163.25	82.75	0	0	0	0	0	0	0	0
-162.75	82.75	0	0	0	0	0	0	0	0
-162.25	82.75	0	0	0	0	0	0	0	0
-161.75	82.75	0	0	0	0	0	0	0	0
-161.25	82.75	0	0	0	0	0	0	0	0
-160.75	82.75	0	0	0	0	0	0	0	0
-160.25	82.75	0	0	0	0	0	0	0	0
-159.75	82.75	0	0	0	0	0	0	0	0
-159.25	82.75	0	0	0	0	0	0	0	0
-158.75	82.75	0	0	0	0	0	0	0	0
-158.25	82.75	0	0	0	0	0	0	0	0
-157.75	82.75	0	0	0	0	0	0	0	0
-157.25	82.75	0	0	0	0	0	0	0	0
-156.75	82.75	0	0	0	0	0	0	0	0
-156.25	82.75	0	0	0	0	0	0	0	0
-155.75	82.75	0	0	0	0	0	0	0	0
-155.25	82.75	0	0	0	0	0	0	0	0
-154.75	82.75	0	0	0	0	0	0	0	0
-154.25	82.75	0	0	0	0	0	0	0	0
-153.75	82.75	0	0	0	0	0	0	0	0
-153.25	82.75	0	0	0	0	0	0	0	0
-152.75	82.75	0	0	0	0	0	0	0	0
-152.25	82.75	0	0	0	0	0	0	0	0
-151.75	82.75	0	0	0	0	0	0	0	0
-151.25	82.75	0	0	0	0	0	0	0	0
-150.75	82.75	0	0	0	0	0	0	0	0
-150.25	82.75	0	0	0	0	0	0	0	0
-149.75	82.75	0	0	0	0	0	0	0	0
-149.25	82.75	0	0	0	0	0	0	0	0
-148.75	82.75	0	0	0	0	0	0	0	0
-148.25	82.75	0	0	0	0	0	0	0	0
-147.75	82.75	0	0	0	0	0	0	0	0
-147.25	82.75	0	0	0	0	0	0	0	0
-146.75	82.75	0	0	0	0	0	0	0	0
-146.25	82.75	0	0	0	0	0	0	0	0
-145.75	82.75	0	0	0	0	0	0	0	0
-145.25	82.75	0	0	0	0	0	0	0	0
-144.75	82.75	0	0	0	0	0	0	0	0
-144.25	82.75	0	0	0	0	0	0	0	0
-143.75	82.75	0	0	0	0	0	0	0	0
-143.25	82.75	0	0	0	0	0	0	0	0
-142.75	82.75	0	0	0	0	0	0	0	0
-142.25	82.75	0	0	0	0	0	0	0	0
-141.75	82.75	0	0	0	0	0	0	0	0
-141.25	82.75	0	0	0	0	0	0	0	0
-140.75	82.75	0	0	0	0	0	0	0	0
-140.25	82.75	0	0	0	0	0	0	0	0
-139.75	82.75	0	0	0	0	0	0	0	0
-139.25	82.75	0	0	0	0	0	0	0	0
-138.75	82.75	0	0	0	0	0	0	0	0
-138.25	82.75	0	0	0	0	0	0	0	0
-137.75	82.75	0	0	0	0	0	0	0	0
-137.25	82.75	0	0	0	0	0	0	0	0
-136.75	82.75	0	0	0	0	0	0	0	0
-136.25	82.75	0	0	0	0	0	0	0	0
-135.75	82.75	0	0	0	0	0	0	0	0
-135.25	82.75	0	0	0	0	0	0	0	0
-134.75	82.75	0	0	0	0	0	0	0	0
-134.25	82.75	0	0	0	0	0	0	0	0
-133.75	82.75	0	0	0	0	0	0	0	0
-133.25	82.75	0	0	0	0	0	0	0	0
-132.75	82.75	0	0	0	0	0	0	0	0
-132.25	82.75	0	0	0	0	0	0	0	0
-131.75	82.75	0	0	0	0	0	0	0	0
-131.25	82.75	0	0	0	0	0	0	0	0
-130.75	82.75	0	0	0	0	0	0	0	0
-130.25	82.75	0	0	0	0	0	0	0	0
-129.75	82.75	0	0	0	0	0	0	0	0
-129.25	82.75	0	0	0	0	0	0	0	0
-128.75	82.75	0	0	0	0	0	0	0	0
-128.25	82.75	0	0	0	0	0	0	0	0
-127.75	82.75	0	0	0	0	0	0	0	0
-127.25	82.75	0	0	0	0	0	0	0	0
-126.75	82.75	0	0	0	0	0	0	0	0
-126.25	82.75	0	0	0	0	0	0	0	0
-125.75	82.75	0	0	0	0	0	0	0	0
-125.25	82.75	0	0	0	0	0	0	0	0
-124.75	82.75	0	0	0	0	0	0	0	0
-124.25	82.75	0	0	0	0	0	0	0	0
-123.75	82.75	0	0	0	0	0	0	0	0
-123.25	82.75	0	0	0	0	0	0	0	0
-122.75	82.75	0	0	0	0	0	0	0	0
-122.25	82.75	0	0	0	0	0	0	0	0
-121.75	82.75	0	0	0	0	0	0	0	0
-121.25	82.75	0	0	0	0	0	0	0	0
-120.75	82.75	0	0	0	0	0	0	0	0
-120.25	82.75	0	0	0	0	0	0	0	0
-119.75	82.75	0	0	0	0	0	0	0	0
-119.25	82.75	0	0	0	0	0	0	0	0
-118.75	82.75	0	0	0	0	0	0	0	0
-118.25	82.75	0	0	0	0	0	0	0	0
-117.75	82.75	0	0	0	0	0	0	0	0
-117.25	82.75	0	0	0	0	0	0	0	0
-116.75	82.75	0	0	0	0	0	0	0	0
-116.25	82.75	0	0	0	0	0	0	0	0
-115.75	82.75	0	0	0	0	0	0	0	0
-115.25	82.75	0	0	0	0	0	0	0	0
-114.75	82.75	0	0	0	0	0	0	0	0
-114.25	82.75	0	0	0	0	0	0	0	0
-113.75	82.75	0	0	0	0	0	0	0	0
-113.25	82.75	0	0	0	0	0	0	0	0
-112.75	82.75	0	0	0	0	0	0	0	0
-112.25	82.75	0	0	0	0	0	0	0	0
-111.75	82.75	0	0	0	0	0	0	0	0
-111.25	82.75	0	0	0	0	0	0	0	0
-110.75	82.75	0	0	0	0	0	0	0	0
-110.25	82.75	0	0	0	0	0	0	0	0
-109.75	82.75	0	0	0	0	0	0	0	0
-109.25	82.75	0	0	0	0	0	0	0	0
-108.75	82.75	0	0	0	0	0	0	0	0
-108.25	82.75	0	0	0	0	0	0	0	0
-107.75	82.75	0	0	0	0	0	0	0	0
-107.25	82.75	0	0	0	0	0	0	0	0
-106.75	82.75	0	0	0	0	0	0	0	0
-106.25	82.75	0	0	0	0	0	0	0	0
-105.75	82.75	0	0	0	0	0	0	0	0
-105.25	82.75	0	0	0	0	0	0	0	0
-104.75	82.75	0	0	0	0	0	0	0	0
-104.25	82.75	0	0	0	0	0	0	0	0
-103.75	82.75	0	0	0	0	0	0	0	0
-103.25	82.75	0	0	0	0	0	0	0	0
-102.75	82.75	0	0	0	0	0	0	0	0
-102.25	82.75	0	0	0	0	0	0	0	0
-101.75	82.75	0	0	0	0	0	0	0	0
-101.25	82.75	0	0	0	0	0	0	0	0
-100.75	82.75	0	0	0	0	0	0	0	0
-100.25	82.75	0	0	0	0	0	0	0	0
-99.75	82.75	0	0	0	0	0	0	0	0
-99.25	82.75	0	0	0	0	0	0	0	0
-98.75	82.75	0	0	0	0	0	0	0	0
-98.25	82.75	0	0	0	0	0	0	0	0
-97.75	82.75	0	0	0	0	0	0	0	0
-97.25	82.75	0	0	0	0	0	0	0	0
-96.75	82.75	0	0	0	0	0	0	0	0
-96.25	82.75	0	0	0	0	0	0	0	0
-95.75	82.75	0	0	0	0	0	0	0	0
-95.25	82.75	0	0	0	0	0	0	0	0
-94.75	82.75	0	0	0	0	0	0	0	0
-94.25	82.75	0	0	0	0	0	0	0	0
-93.75	82.75	0	0	0	0	0	0	0	0
-93.25	82.75	0	0	0	0	0	0	0	0
-92.75	82.75	0	0	0	0	0	0	0	0
-92.25	82.75	0	0	0	0	0	0	0	0
-91.75	82.75	0	0	0	0	0	0	0	0
-91.25	82.75	0	0	0	0	0	0	0	0
-90.75	82.75	0	0	0	0	0	0	0	0
-90.25	82.75	0	0	0	0	0	0	0	0
-89.75	82.75	0	0	0	0	0	0	0	0
-89.25	82.75	0	0	0	0	0	0	0	0
-88.75	82.75	0	0	0	0	0	0	0	0
-88.25	82.75	0	0	0	0	0	0	0	0
-87.75	82.75	0	0	0	0	0	0	0	0
-87.25	82.75	0	0	0	0	0	0	0	0
-86.75	82.75	0	0	0	0	0	0	0	0
-86.25	82.75	0	0	0	0	0	0	0	0
-85.75	82.75	0	0	0	0	0	0	0	0
-85.25	82.75	0	0	0	0	0	0	0	0
-84.75	82.75	0	0	0	0	0	0	0	0
-84.25	82.75	0	0	0	0	0	0	0	0
-83.75	82.75	0	0	0	0	0	0	0	0
-83.25	82.75	0	0	0	0	0	0	0	0
-82.75	82.75	0	0	0	0	0	0	0	0
-82.25	82.75	0	0	0	0	0	0	0	0
-81.75	82.75	0	0	0	0	0	0	0	0
-81.25	82.75	1	0	0	0	0	0	0	0
-80.75	82.75	1	0	0	0	0	0	0	0
-80.25	82.75	1	0	0	0	0	0	0	0
-79.75	82.75	1	0	0	0	0	0	0	0
-79.25	82.75	1	0	0	0	0	0	0	0
-78.75	82.75	1	0	0	0	0	0	0	0
-78.25	82.75	1	0	0	0	0	0	0	0
-77.75	82.75	1	0	0	0	0	0	0	0
-77.25	82.75	1	0	0	0	0	0	0	0
-76.75	82.75	1	0	0	0	0	0	0	0
-76.25	82.75	1	0	0	0	0	0	0	0
-75.75	82.75	1	0	0	0	0	0	0	0
-75.25	82.75	1	0	0	0	0	0	0	0
-74.75	82.75	1	0	0	0	0	0	0	0
-74.25	82.75	1	0	0	0	0	0	0	0
-73.75	82.75	1	0	0	0	0	0	0	0
-73.25	82.75	1	0	0	0	0	0	0	0
-72.75	82.75	1	0	0	0	0	0	0	0
-72.25	82.75	1	0	0	0	0	0	0	0
-71.75	82.75	1	0	0	0	0	0	0	0
-71.25	82.75	1	0	0	0	0	0	0	0
-70.75	82.75	1	0	0	0	0	0	0	0
-70.25	82.75	1	0	0	0	0	0	0	0
-69.75	82.75	1	0	0	0	0	0	0	0
-69.25	82.75	1	0	0	0	0	0	0	0
-68.75	82.75	1	0	0	0	0	0	0	0
-68.25	82.75	1	0	0	0	0	0	0	0
-67.75	82.75	1	0	0	0	0	0	0	0
-67.25	82.75	0	0	0	0	0	0	0	0
-66.75	82.75	0	0	0	0	0	0	0	0
-66.25	82.75	0	0	0	0	0	0	0	0
-65.75	82.75	0	0	0	0	0	0	0	0
-65.25	82.75	1	0	0	0	0	0	0	0
-64.75	82.75	1	0	0	0	0	0	0	0
-64.25	82.75	1	0	0	0	0	0	0	0
-63.75	82.75	1	0	0	0	0	0	0	0
-63.25	82.75	1	0	0	0	0	0	0	0
-62.75	82.75	0	0	0	0	0	0	0	0
-62.25	82.75	0	0	0	0	0	0	0	0
-61.75	82.75	0	0	0	0	0	0	0	0
-61.25	82.75	0	0	0	0	0	0	0	0
-60.75	82.75	0	0	0	0	0	0	0	0
-60.25	82.75	0	0	0	0	0	0	0	0
-59.75	82.75	0	0	0	0	0	0	0	0
-59.25	82.75	0	0	0	0	0	0	0	0
-58.75	82.75	0	0	0	0	0	0	0	0
-58.25	82.75	0	0	0	0	0	0	0	0
-57.75	82.75	0	0	0	0	0	0	0	0
-57.25	82.75	0	0	0	0	0	0	0	0
-56.75	82.75	0	0	0	0	0	0	0	0
-56.25	82.75	0	0	0	0	0	0	0	0
-55.75	82.75	0	0	0	0	0	0	0	0
-55.25	82.75	0	0	0	0	0	0	0	0
-54.75	82.75	0	0	0	0	0	0	0	0
-54.25	82.75	0	0	0	0	0	0	0	0
-53.75	82.75	0	0	0	0	0	0	0	0
-53.25	82.75	0	0	0	0	0	0	0	0
-52.75	82.75	0	0	0	0	0	0	0	0
-52.25	82.75	0	0	0	0	0	0	0	0
-51.75	82.75	0	0	0	0	0	0	0	0
-51.25	82.75	0	0	0	0	0	0	0	0
-50.75	82.75	0	0	0	0	0	0	0	0
-50.25	82.75	0	0	0	0	0	0	0	0
-49.75	82.75	0	0	0	0	0	0	0	0
-49.25	82.75	0	0	0	0	0	0	0	0
-48.75	82.75	0	0	0	0	0	0	0	0
-48.25	82.75	0	0	0	0	0	0	0	0
-47.75	82.75	0	0	0	0	0	0	0	0
-47.25	82.75	0	0	0	0	0	0	0	0
-46.75	82.75	0	0	0	0	0	0	0	0
-46.25	82.75	0	0	0	0	0	0	0	0
-45.75	82.75	0	0	0	0	0	0	0	0
-45.25	82.75	0	0	0	0	0	0	0	0
-44.75	82.75	0	0	0	0	0	0	0	0
-44.25	82.75	0	0	0	0	0	0	0	0
-43.75	82.75	0	0	0	0	0	0	0	0
-43.25	82.75	0	0	0	0	0	0	0	0
-42.75	82.75	0	0	0	0	0	0	0	0
-42.25	82.75	0	0	0	0	0	0	0	0
-41.75	82.75	0	0	0	0	0	0	0	0
-41.25	82.75	0	0	0	0	0	0	0	0
-40.75	82.75	0	0	0	0	0	0	0	0
-40.25	82.75	0	0	0	0	0	0	0	0
-39.75	82.75	0	0	0	0	0	0	0	0
-39.25	82.75	0	0	0	0	0	0	0	0
-38.75	82.75	0	0	0	0	0	0	0	0
-38.25	82.75	0	0	0	0	0	0	0	0
-37.75	82.75	0	0	0	0	0	0	0	0
-37.25	82.75	0	0	0	0	0	0	0	0
-36.75	82.75	0	0	0	0	0	0	0	0
-36.25	82.75	0	0	0	0	0	0	0	0
-35.75	82.75	0	0	0	0	0	0	0	0
-35.25	82.75	0	0	0	0	0	0	0	0
-34.75	82.75	0	0	0	0	0	0	0	0
-34.25	82.75	0	0	0	0	0	0	0	0
-33.75	82.75	0	0	0	0	0	0	0	0
-33.25	82.75	0	0	0	0	0	0	0	0
-32.75	82.75	0	0	0	0	0	0	0	0
-32.25	82.75	0	0	0	0	0	0	0	0
-164.75	82.25	0	0	0	0	0	0	0	0
-164.25	82.25	0	0	0	0	0	0	0	0
-163.75	82.25	0	0	0	0	0	0	0	0
-163.25	82.25	0	0	0	0	0	0	0	0
-162.75	82.25	0	0	0	0	0	0	0	0
-162.25	82.25	0	0	0	0	0	0	0	0
-161.75	82.25	0	0	0	0	0	0	0	0
-161.25	82.25	0	0	0	0	0	0	0	0
-160.75	82.25	0	0	0	0	0	0	0	0
-160.25	82.25	0	0	0	0	0	0	0	0
-159.75	82.25	0	0	0	0	0	0	0	0
-159.25	82.25	0	0	0	0	0	0	0	0
-158.75	82.25	0	0	0	0	0	0	0	0
-158.25	82.25	0	0	0	0	0	0	0	0
-157.75	82.25	0	0	0	0	0	0	0	0
-157.25	82.25	0	0	0	0	0	0	0	0
-156.75	82.25	0	0	0	0	0	0	0	0
-156.25	82.25	0	0	0	0	0	0	0	0
-155.75	82.25	0	0	0	0	0	0	0	0
-155.25	82.25	0	0	0	0	0	0	0	0
-154.75	82.25	0	0	0	0	0	0	0	0
-154.25	82.25	0	0	0	0	0	0	0	0
-153.75	82.25	0	0	0	0	0	0	0	0
-153.25	82.25	0	0	0	0	0	0	0	0
-152.75	82.25	0	0	0	0	0	0	0	0
-152.25	82.25	0	0	0	0	0	0	0	0
-151.75	82.25	0	0	0	0	0	0	0	0
-151.25	82.25	0	0	0	0	0	0	0	0
-150.75	82.25	0	0	0	0	0	0	0	0
-150.25	82.25	0	0	0	0	0	0	0	0
-149.75	82.25	0	0	0	0	0	0	0	0
-149.25	82.25	0	0	0	0	0	0	0	0
-148.75	82.25	0	0	0	0	0	0	0	0
-148.25	82.25	0	0	0	0	0	0	0	0
-147.75	82.25	0	0	0	0	0	0	0	0
-147.25	82.25	0	0	0	0	0	0	0	0
-146.75	82.25	0	0	0	0	0	0	0	0
-146.25	82.25	0	0	0	0	0	0	0	0
-145.75	82.25	0	0	0	0	0	0	0	0
-145.25	82.25	0	0	0	0	0	0	0	0
-144.75	82.25	0	0	0	0	0	0	0	0
-144.25	82.25	0	0	0	0	0	0	0	0
-143.75	82.25	0	0	0	0	0	0	0	0
-143.25	82.25	0	0	0	0	0	0	0	0
-142.75	82.25	0	0	0	0	0	0	0	0
-142.25	82.25	0	0	0	0	0	0	0	0
-141.75	82.25	0	0	0	0	0	0	0	0
-141.25	82.25	0	0	0	0	0	0	0	0
-140.75	82.25	0	0	0	0	0	0	0	0
-140.25	82.25	0	0	0	0	0	0	0	0
-139.75	82.25	0	0	0	0	0	0	0	0
-139.25	82.25	0	0	0	0	0	0	0	0
-138.75	82.25	0	0	0	0	0	0	0	0
-138.25	82.25	0	0	0	0	0	0	0	0
-137.75	82.25	0	0	0	0	0	0	0	0
-137.25	82.25	0	0	0	0	0	0	0	0
-136.75	82.25	0	0	0	0	0	0	0	0
-136.25	82.25	0	0	0	0	0	0	0	0
-135.75	82.25	0	0	0	0	0	0	0	0
-135.25	82.25	0	0	0	0	0	0	0	0
-134.75	82.25	0	0	0	0	0	0	0	0
-134.25	82.25	0	0	0	0	0	0	0	0
-133.75	82.25	0	0	0	0	0	0	0	0
-133.25	82.25	0	0	0	0	0	0	0	0
-132.75	82.25	0	0	0	0	0	0	0	0
-132.25	82.25	0	0	0	0	0	0	0	0
-131.75	82.25	0	0	0	0	0	0	0	0
-131.25	82.25	0	0	0	0	0	0	0	0
-130.75	82.25	0	0	0	0	0	0	0	0
-130.25	82.25	0	0	0	0	0	0	0	0
-129.75	82.25	0	0	0	0	0	0	0	0
-129.25	82.25	0	0	0	0	0	0	0	0
-128.75	82.25	0	0	0	0	0	0	0	0
-128.25	82.25	0	0	0	0	0	0	0	0
-127.75	82.25	0	0	0	0	0	0	0	0
-127.25	82.25	0	0	0	0	0	0	0	0
-126.75	82.25	0	0	0	0	0	0	0	0
-126.25	82.25	0	0	0	0	0	0	0	0
-125.75	82.25	0	0	0	0	0	0	0	0
-125.25	82.25	0	0	0	0	0	0	0	0
-124.75	82.25	0	0	0	0	0	0	0	0
-124.25	82.25	0	0	0	0	0	0	0	0
-123.75	82.25	0	0	0	0	0	0	0	0
-123.25	82.25	0	0	0	0	0	0	0	0
-122.75	82.25	0	0	0	0	0	0	0	0
-122.25	82.25	0	0	0	0	0	0	0	0
-121.75	82.25	0	0	0	0	0	0	0	0
-121.25	82.25	0	0	0	0	0	0	0	0
-120.75	82.25	0	0	0	0	0	0	0	0
-120.25	82.25	0	0	0	0	0	0	0	0
-119.75	82.25	0	0	0	0	0	0	0	0
-119.25	82.25	0	0	0	0	0	0	0	0
-118.75	82.25	0	0	0	0	0	0	0	0
-118.25	82.25	0	0	0	0	0	0	0	0
-117.75	82.25	0	0	0	0	0	0	0	0
-117.25	82.25	0	0	0	0	0	0	0	0
-116.75	82.25	0	0	0	0	0	0	0	0
-116.25	82.25	0	0	0	0	0	0	0	0
-115.75	82.25	0	0	0	0	0	0	0	0
-115.25	82.25	0	0	0	0	0	0	0	0
-114.75	82.25	0	0	0	0	0	0	0	0
-114.25	82.25	0	0	0	0	0	0	0	0
-113.75	82.25	0	0	0	0	0	0	0	0
-113.25	82.25	0	0	0	0	0	0	0	0
-112.75	82.25	0	0	0	0	0	0	0	0
-112.25	82.25	0	0	0	0	0	0	0	0
-111.75	82.25	0	0	0	0	0	0	0	0
-111.25	82.25	0	0	0	0	0	0	0	0
-110.75	82.25	0	0	0	0	0	0	0	0
-110.25	82.25	0	0	0	0	0	0	0	0
-109.75	82.25	0	0	0	0	0	0	0	0
-109.25	82.25	0	0	0	0	0	0	0	0
-108.75	82.25	0	0	0	0	0	0	0	0
-108.25	82.25	0	0	0	0	0	0	0	0
-107.75	82.25	0	0	0	0	0	0	0	0
-107.25	82.25	0	0	0	0	0	0	0	0
-106.75	82.25	0	0	0	0	0	0	0	0
-106.25	82.25	0	0	0	0	0	0	0	0
-105.75	82.25	0	0	0	0	0	0	0	0
-105.25	82.25	0	0	0	0	0	0	0	0
-104.75	82.25	0	0	0	0	0	0	0	0
-104.25	82.25	0	0	0	0	0	0	0	0
-103.75	82.25	0	0	0	0	0	0	0	0
-103.25	82.25	0	0	0	0	0	0	0	0
-102.75	82.25	0	0	0	0	0	0	0	0
-102.25	82.25	0	0	0	0	0	0	0	0
-101.75	82.25	0	0	0	0	0	0	0	0
-101.25	82.25	0	0	0	0	0	0	0	0
-100.75	82.25	0	0	0	0	0	0	0	0
-100.25	82.25	0	0	0	0	0	0	0	0
-99.75	82.25	0	0	0	0	0	0	0	0
-99.25	82.25	0	0	0	0	0	0	0	0
-98.75	82.25	0	0	0	0	0	0	0	0
-98.25	82.25	0	0	0	0	0	0	0	0
-97.75	82.25	0	0	0	0	0	0	0	0
-97.25	82.25	0	0	0	0	0	0	0	0
-96.75	82.25	0	0	0	0	0	0	0	0
-96.25	82.25	0	0	0	0	0	0	0	0
-95.75	82.25	0	0	0	0	0	0	0	0
-95.25	82.25	0	0	0	0	0	0	0	0
-94.75	82.25	0	0	0	0	0	0	0	0
-94.25	82.25	0	0	0	0	0	0	0	0
-93.75	82.25	0	0	0	0	0	0	0	0
-93.25	82.25	0	0	0	0	0	0	0	0
-92.75	82.25	0	0	0	0	0	0	0	0
-92.25	82.25	0	0	0	0	0	0	0	0
-91.75	82.25	0	0	0	0	0	0	0	0
-91.25	82.25	0	0	0	0	0	0	0	0
-90.75	82.25	0	0	0	0	0	0	0	0
-90.25	82.25	0	0	0	0	0	0	0	0
-89.75	82.25	0	0	0	0	0	0	0	0
-89.25	82.25	0	0	0	0	0	0	0	0
-88.75	82.25	0	0	0	0	0	0	0	0
-88.25	82.25	0	0	0	0	0	0	0	0
-87.75	82.25	0	0	0	0	0	0	0	0
-87.25	82.25	0	0	0	0	0	0	0	0
-86.75	82.25	0	0	0	0	0	0	0	0
-86.25	82.25	1	0	0	0	0	0	0	0
-85.75	82.25	1	0	0	0	0	0	0	0
-85.25	82.25	1	0	0	0	0	0	0	0
-84.75	82.25	1	0	0	0	0	0	0	0
-84.25	82.25	1	0	0	0	0	0	0	0
-83.75	82.25	1	0	0	0	0	0	0	0
-83.25	82.25	1	0	0	0	0	0	0	0
-82.75	82.25	1	0	0	0	0	0	0	0
-82.25	82.25	0	0	0	0	0	0	0	0
-81.75	82.25	0	0	0	0	0	0	0	0
-81.25	82.25	0	0	0	0	0	0	0	0
-80.75	82.25	1	0	0	0	0	0	0	0
-80.25	82.25	1	0	0	0	0	0	0	0
-79.75	82.25	1	0	0	0	0	0	0	0
-79.25	82.25	1	0	0	0	0	0	0	0
-78.75	82.25	1	0	0	0	0	0	0	0
-78.25	82.25	1	0	0	0	0	0	0	0
-77.75	82.25	1	0	0	0	0	0	0	0
-77.25	82.25	1	0	0	0	0	0	0	0
-76.75	82.25	1	0	0	0	0	0	0	0
-76.25	82.25	1	0	0	0	0	0	0	0
-75.75	82.25	1	0	0	0	0	0	0	0
-75.25	82.25	1	0	0	0	0	0	0	0
-74.75	82.25	1	0	0	0	0	0	0	0
-74.25	82.25	1	0	0	0	0	0	0	0
-73.75	82.25	1	0	0	0	0	0	0	0
-73.25	82.25	1	0	0	0	0	0	0	0
-72.75	82.25	1	0	0	0	0	0	0	0
-72.25	82.25	1	0	0	0	0	0	0	0
-71.75	82.25	1	0	0	0	0	0	0	0
-71.25	82.25	1	0	0	0	0	0	0	0
-70.75	82.25	1	0	0	0	0	0	0	0
-70.25	82.25	1	0	0	0	0	0	0	0
-69.75	82.25	1	0	0	0	0	0	0	0
-69.25	82.25	1	0	0	0	0	0	0	0
-68.75	82.25	1	0	0	0	0	0	0	0
-68.25	82.25	1	0	0	0	0	0	0	0
-67.75	82.25	1	0	0	0	0	0	0	0
-67.25	82.25	1	0	0	0	0	0	0	0
-66.75	82.25	1	0	0	0	0	0	0	0
-66.25	82.25	1	0	0	0	0	0	0	0
-65.75	82.25	1	0	0	0	0	0	0	0
-65.25	82.25	1	0	0	0	0	0	0	0
-64.75	82.25	1	0	0	0	0	0	0	0
-64.25	82.25	1	0	0	0	0	0	0	0
-63.75	82.25	1	0	0	0	0	0	0	0
-63.25	82.25	1	0	0	0	0	0	0	0
-62.75	82.25	1	0	0	0	0	0	0	0
-62.25	82.25	1	0	0	0	0	0	0	0
-61.75	82.25	1	0	0	0	0	0	0	0
-61.25	82.25	0	0	0	0	0	0	0	0
-60.75	82.25	0	0	0	0	0	0	0	0
-60.25	82.25	0	0	0	0	0	0	0	0
-59.75	82.25	0	0	0	0	0	0	0	0
-59.25	82.25	0	0	0	0	0	0	0	0
-58.75	82.25	0	0	0	0	0	0	0	0
-58.25	82.25	0	0	0	0	0	0	0	0
-57.75	82.25	0	0	0	0	0	0	0	0
-57.25	82.25	0	0	0	0	0	0	0	0
-56.75	82.25	0	0	0	0	0	0	0	0
-56.25	82.25	0	0	0	0	0	0	0	0
-55.75	82.25	0	0	0	0	0	0	0	0
-55.25	82.25	0	0	0	0	0	0	0	0
-54.75	82.25	0	0	0	0	0	0	0	0
-54.25	82.25	0	0	0	0	0	0	0	0
-53.75	82.25	0	0	0	0	0	0	0	0
-53.25	82.25	0	0	0	0	0	0	0	0
-52.75	82.25	0	0	0	0	0	0	0	0
-52.25	82.25	0	0	0	0	0	0	0	0
-51.75	82.25	0	0	0	0	0	0	0	0
-51.25	82.25	0	0	0	0	0	0	0	0
-50.75	82.25	0	0	0	0	0	0	0	0
-50.25	82.25	0	0	0	0	0	0	0	0
-49.75	82.25	0	0	0	0	0	0	0	0
-49.25	82.25	0	0	0	0	0	0	0	0
-48.75	82.25	0	0	0	0	0	0	0	0
-48.25	82.25	0	0	0	0	0	0	0	0
-47.75	82.25	0	0	0	0	0	0	0	0
-47.25	82.25	0	0	0	0	0	0	0	0
-46.75	82.25	0	0	0	0	0	0	0	0
-46.25	82.25	0	0	0	0	0	0	0	0
-45.75	82.25	0	0	0	0	0	0	0	0
-45.25	82.25	0	0	0	0	0	0	0	0
-44.75	82.25	0	0	0	0	0	0	0	0
-44.25	82.25	0	0	0	0	0	0	0	0
-43.75	82.25	0	0	0	0	0	0	0	0
-43.25	82.25	0	0	0	0	0	0	0	0
-42.75	82.25	0	0	0	0	0	0	0	0
-42.25	82.25	0	0	0	0	0	0	0	0
-41.75	82.25	0	0	0	0	0	0	0	0
-41.25	82.25	0	0	0	0	0	0	0	0
-40.75	82.25	0	0	0	0	0	0	0	0
-40.25	82.25	0	0	0	0	0	0	0	0
-39.75	82.25	0	0	0	0	0	0	0	0
-39.25	82.25	0	0	0	0	0	0	0	0
-38.75	82.25	0	0	0	0	0	0	0	0
-38.25	82.25	0	0	0	0	0	0	0	0
-37.75	82.25	0	0	0	0	0	0	0	0
-37.25	82.25	0	0	0	0	0	0	0	0
-36.75	82.25	0	0	0	0	0	0	0	0
-36.25	82.25	0	0	0	0	0	0	0	0
-35.75	82.25	0	0	0	0	0	0	0	0
-35.25	82.25	0	0	0	0	0	0	0	0
-34.75	82.25	0	0	0	0	0	0	0	0
-34.25	82.25	0	0	0	0	0	0	0	0
-33.75	82.25	0	0	0	0	0	0	0	0
-33.25	82.25	0	0	0	0	0	0	0	0
-32.75	82.25	0	0	0	0	0	0	0	0
-32.25	82.25	0	0	0	0	0	0	0	0
-164.75	81.75	0	0	0	0	0	0	0	0
-164.25	81.75	0	0	0	0	0	0	0	0
-163.75	81.75	0	0	0	0	0	0	0	0
-163.25	81.75	0	0	0	0	0	0	0	0
-162.75	81.75	0	0	0	0	0	0	0	0
-162.25	81.75	0	0	0	0	0	0	0	0
-161.75	81.75	0	0	0	0	0	0	0	0
-161.25	81.75	0	0	0	0	0	0	0	0
-160.75	81.75	0	0	0	0	0	0	0	0
-160.25	81.75	0	0	0	0	0	0	0	0
-159.75	81.75	0	0	0	0	0	0	0	0
-159.25	81.75	0	0	0	0	0	0	0	0
-158.75	81.75	0	0	0	0	0	0	0	0
-158.25	81.75	0	0	0	0	0	0	0	0
-157.75	81.75	0	0	0	0	0	0	0	0
-157.25	81.75	0	0	0	0	0	0	0	0
-156.75	81.75	0	0	0	0	0	0	0	0
-156.25	81.75	0	0	0	0	0	0	0	0
-155.75	81.75	0	0	0	0	0	0	0	0
-155.25	81.75	0	0	0	0	0	0	0	0
-154.75	81.75	0	0	0	0	0	0	0	0
-154.25	81.75	0	0	0	0	0	0	0	0
-153.75	81.75	0	0	0	0	0	0	0	0
-153.25	81.75	0	0	0	0	0	0	0	0
-152.75	81.75	0	0	0	0	0	0	0	0
-152.25	81.75	0	0	0	0	0	0	0	0
-151.75	81.75	0	0	0	0	0	0	0	0
-151.25	81.75	0	0	0	0	0	0	0	0
-150.75	81.75	0	0	0	0	0	0	0	0
-150.25	81.75	0	0	0	0	0	0	0	0
-149.75	81.75	0	0	0	0	0	0	0	0
-149.25	81.75	0	0	0	0	0	0	0	0
-148.75	81.75	0	0	0	0	0	0	0	0
-148.25	81.75	0	0	0	0	0	0	0	0
-147.75	81.75	0	0	0	0	0	0	0	0
-147.25	81.75	0	0	0	0	0	0	0	0
-146.75	81.75	0	0	0	0	0	0	0	0
-146.25	81.75	0	0	0	0	0	0	0	0
-145.75	81.75	0	0	0	0	0	0	0	0
-145.25	81.75	0	0	0	0	0	0	0	0
-144.75	81.75	0	0	0	0	0	0	0	0
-144.25	81.75	0	0	0	0	0	0	0	0
-143.75	81.75	0	0	0	0	0	0	0	0
-143.25	81.75	0	0	0	0	0	0	0	0
-142.75	81.75	0	0	0	0	0	0	0	0
-142.25	81.75	0	0	0	0	0	0	0	0
-141.75	81.75	0	0	0	0	0	0	0	0
-141.25	81.75	0	0	0	0	0	0	0	0
-140.75	81.75	0	0	0	0	0	0	0	0
-140.25	81.75	0	0	0	0	0	0	0	0
-139.75	81.75	0	0	0	0	0	0	0	0
-139.25	81.75	0	0	0	0	0	0	0	0
-138.75	81.75	0	0	0	0	0	0	0	0
-138.25	81.75	0	0	0	0	0	0	0	0
-137.75	81.75	0	0	0	0	0	0	0	0
-137.25	81.75	0	0	0	0	0	0	0	0
-136.75	81.75	0	0	0	0	0	0	0	0
-136.25	81.75	0	0	0	0	0	0	0	0
-135.75	81.75	0	0	0	0	0	0	0	0
-135.25	81.75	0	0	0	0	0	0	0	0
-134.75	81.75	0	0	0	0	0	0	0	0
-134.25	81.75	0	0	0	0	0	0	0	0
-133.75	81.75	0	0	0	0	0	0	0	0
-133.25	81.75	0	0	0	0	0	0	0	0
-132.75	81.75	0	0	0	0	0	0	0	0
-132.25	81.75	0	0	0	0	0	0	0	0
-131.75	81.75	0	0	0	0	0	0	0	0
-131.25	81.75	0	0	0	0	0	0	0	0
-130.75	81.75	0	0	0	0	0	0	0	0
-130.25	81.75	0	0	0	0	0	0	0	0
-129.75	81.75	0	0	0	0	0	0	0	0
-129.25	81.75	0	0	0	0	0	0	0	0
-128.75	81.75	0	0	0	0	0	0	0	0
-128.25	81.75	0	0	0	0	0	0	0	0
-127.75	81.75	0	0	0	0	0	0	0	0
-127.25	81.75	0	0	0	0	0	0	0	0
-126.75	81.75	0	0	0	0	0	0	0	0
-126.25	81.75	0	0	0	0	0	0	0	0
-125.75	81.75	0	0	0	0	0	0	0	0
-125.25	81.75	0	0	0	0	0	0	0	0
-124.75	81.75	0	0	0	0	0	0	0	0
-124.25	81.75	0	0	0	0	0	0	0	0
-123.75	81.75	0	0	0	0	0	0	0	0
-123.25	81.75	0	0	0	0	0	0	0	0
-122.75	81.75	0	0	0	0	0	0	0	0
-122.25	81.75	0	0	0	0	0	0	0	0
-121.75	81.75	0	0	0	0	0	0	0	0
-121.25	81.75	0	0	0	0	0	0	0	0
-120.75	81.75	0	0	0	0	0	0	0	0
-120.25	81.75	0	0	0	0	0	0	0	0
-119.75	81.75	0	0	0	0	0	0	0	0
-119.25	81.75	0	0	0	0	0	0	0	0
-118.75	81.75	0	0	0	0	0	0	0	0
-118.25	81.75	0	0	0	0	0	0	0	0
-117.75	81.75	0	0	0	0	0	0	0	0
-117.25	81.75	0	0	0	0	0	0	0	0
-116.75	81.75	0	0	0	0	0	0	0	0
-116.25	81.75	0	0	0	0	0	0	0	0
-115.75	81.75	0	0	0	0	0	0	0	0
-115.25	81.75	0	0	0	0	0	0	0	0
-114.75	81.75	0	0	0	0	0	0	0	0
-114.25	81.75	0	0	0	0	0	0	0	0
-113.75	81.75	0	0	0	0	0	0	0	0
-113.25	81.75	0	0	0	0	0	0	0	0
-112.75	81.75	0	0	0	0	0	0	0	0
-112.25	81.75	0	0	0	0	0	0	0	0
-111.75	81.75	0	0	0	0	0	0	0	0
-111.25	81.75	0	0	0	0	0	0	0	0
-110.75	81.75	0	0	0	0	0	0	0	0
-110.25	81.75	0	0	0	0	0	0	0	0
-109.75	81.75	0	0	0	0	0	0	0	0
-109.25	81.75	0	0	0	0	0	0	0	0
-108.75	81.75	0	0	0	0	0	0	0	0
-108.25	81.75	0	0	0	0	0	0	0	0
-107.75	81.75	0	0	0	0	0	0	0	0
-107.25	81.75	0	0	0	0	0	0	0	0
-106.75	81.75	0	0	0	0	0	0	0	0
-106.25	81.75	0	0	0	0	0	0	0	0
-105.75	81.75	0	0	0	0	0	0	0	0
-105.25	81.75	0	0	0	0	0	0	0	0
-104.75	81.75	0	0	0	0	0	0	0	0
-104.25	81.75	0	0	0	0	0	0	0	0
-103.75	81.75	0	0	0	0	0	0	0	0
-103.25	81.75	0	0	0	0	0	0	0	0
-102.75	81.75	0	0	0	0	0	0	0	0
-102.25	81.75	0	0	0	0	0	0	0	0
-101.75	81.75	0	0	0	0	0	0	0	0
-101.25	81.75	0	0	0	0	0	0	0	0
-100.75	81.75	0	0	0	0	0	0	0	0
-100.25	81.75	0	0	0	0	0	0	0	0
-99.75	81.75	0	0	0	0	0	0	0	0
-99.25	81.75	0	0	0	0	0	0	0	0
-98.75	81.75	0	0	0	0	0	0	0	0
-98.25	81.75	0	0	0	0	0	0	0	0
-97.75	81.75	0	0	0	0	0	0	0	0
-97.25	81.75	0	0	0	0	0	0	0	0
-96.75	81.75	0	0	0	0	0	0	0	0
-96.25	81.75	0	0	0	0	0	0	0	0
-95.75	81.75	0	0	0	0	0	0	0	0
-95.25	81.75	0	0	0	0	0	0	0	0
-94.75	81.75	0	0	0	0	0	0	0	0
-94.25	81.75	0	0	0	0	0	0	0	0
-93.75	81.75	0	0	0	0	0	0	0	0
-93.25	81.75	0	0	0	0	0	0	0	0
-92.75	81.75	0	0	0	0	0	0	0	0
-92.25	81.75	0	0	0	0	0	0	0	0
-91.75	81.75	0	0	0	0	0	0	0	0
-91.25	81.75	0	0	0	0	0	0	0	0
-90.75	81.75	1	0	0	0	0	0	0	0
-90.25	81.75	1	0	0	0	0	0	0	0
-89.75	81.75	1	0	0	0	0	0	0	0
-89.25	81.75	1	0	0	0	0	0	0	0
-88.75	81.75	1	0	0	0	0	0	0	0
-88.25	81.75	1	0	0	0	0	0	0	0
-87.75	81.75	1	0	0	0	0	0	0	0
-87.25	81.75	1	0	0	0	0	0	0	0
-86.75	81.75	1	0	0	0	0	0	0	0
-86.25	81.75	1	0	0	0	0	0	0	0
-85.75	81.75	1	0	0	0	0	0	0	0
-85.25	81.75	1	0	0	0	0	0	0	0
-84.75	81.75	1	0	0	0	0	0	0	0
-84.25	81.75	1	0	0	0	0	0	0	0
-83.75	81.75	1	0	0	0	0	0	0	0
-83.25	81.75	1	0	0	0	0	0	0	0
-82.75	81.75	1	0	0	0	0	0	0	0
-82.25	81.75	1	0	0	0	0	0	0	0
-81.75	81.75	1	0	0	0	0	0	0	0
-81.25	81.75	1	0	0	0	0	0	0	0
-80.75	81.75	1	0	0	0	0	0	0	0
-80.25	81.75	1	0	0	0	0	0	0	0
-79.75	81.75	1	0	0	0	0	0	0	0
-79.25	81.75	1	0	0	0	0	0	0	0
-78.75	81.75	1	0	0	0	0	0	0	0
-78.25	81.75	1	0	0	0	0	0	0	0
-77.75	81.75	1	0	0	0	0	0	0	0
-77.25	81.75	1	0	0	0	0	0	0	0
-76.75	81.75	1	0	0	0	0	0	0	0
-76.25	81.75	1	0	0	0	0	0	0	0
-75.75	81.75	1	0	0	0	0	0	0	0
-75.25	81.75	1	0	0	0	0	0	0	0
-74.75	81.75	1	0	0	0	0	0	0	0
-74.25	81.75	1	0	0	0	0	0	0	0
-73.75	81.75	1	0	0	0	0	0	0	0
-73.25	81.75	1	0	0	0	0	0	0	0
-72.75	81.75	1	0	0	0	0	0	0	0
-72.25	81.75	1	0	0	0	0	0	0	0
-71.75	81.75	1	0	0	0	0	0	0	0
-71.25	81.75	1	0	0	0	0	0	0	0
-70.75	81.75	1	0	0	0	0	0	0	0
-70.25	81.75	1	0	0	0	0	0	0	0
-69.75	81.75	1	0	0	0	0	0	0	0
-69.25	81.75	1	0	0	0	0	0	0	0
-68.75	81.75	1	0	0	0	0	0	0	0
-68.25	81.75	1	0	0	0	0	0	0	0
-67.75	81.75	1	0	0	0	0	0	0	0
-67.25	81.75	1	0	0	0	0	0	0	0
-66.75	81.75	1	0	0	0	0	0	0	0
-66.25	81.75	1	0	0	0	0	0	0	0
-65.75	81.75	1	0	0	0	0	0	0	0
-65.25	81.75	1	0	0	0	0	0	0	0
-64.75	81.75	1	0	0	0	0	0	0	0
-64.25	81.75	0	0	0	0	0	0	0	0
-63.75	81.75	0	0	0	0	0	0	0	0
-63.25	81.75	0	0	0	0	0	0	0	0
-62.75	81.75	0	0	0	0	0	0	0	0
-62.25	81.75	0	0	0	0	0	0	0	0
-61.75	81.75	0	0	0	0	0	0	0	0
-61.25	81.75	0	0	0	0	0	0	0	0
-60.75	81.75	0	0	0	0	0	0	0	0
-60.25	81.75	0	0	0	0	0	0	0	0
-59.75	81.75	0	0	0	0	0	0	0	0
-59.25	81.75	0	0	0	0	0	0	0	0
-58.75	81.75	0	0	0	0	0	0	0	0
-58.25	81.75	0	0	0	0	0	0	0	0
-57.75	81.75	0	0	0	0	0	0	0	0
-57.25	81.75	0	0	0	0	0	0	0	0
-56.75	81.75	0	0	0	0	0	0	0	0
-56.25	81.75	0	0	0	0	0	0	0	0
-55.75	81.75	0	0	0	0	0	0	0	0
-55.25	81.75	0	0	0	0	0	0	0	0
-54.75	81.75	0	0	0	0	0	0	0	0
-54.25	81.75	0	0	0	0	0	0	0	0
-53.75	81.75	0	0	0	0	0	0	0	0
-53.25	81.75	0	0	0	0	0	0	0	0
-52.75	81.75	0	0	0	0	0	0	0	0
-52.25	81.75	0	0	0	0	0	0	0	0
-51.75	81.75	0	0	0	0	0	0	0	0
-51.25	81.75	0	0	0	0	0	0	0	0
-50.75	81.75	0	0	0	0	0	0	0	0
-50.25	81.75	0	0	0	0	0	0	0	0
-49.75	81.75	0	0	0	0	0	0	0	0
-49.25	81.75	0	0	0	0	0	0	0	0
-48.75	81.75	0	0	0	0	0	0	0	0
-48.25	81.75	0	0	0	0	0	0	0	0
-47.75	81.75	0	0	0	0	0	0	0	0
-47.25	81.75	0	0	0	0	0	0	0	0
-46.75	81.75	0	0	0	0	0	0	0	0
-46.25	81.75	0	0	0	0	0	0	0	0
-45.75	81.75	0	0	0	0	0	0	0	0
-45.25	81.75	0	0	0	0	0	0	0	0
-44.75	81.75	0	0	0	0	0	0	0	0
-44.25	81.75	0	0	0	0	0	0	0	0
-43.75	81.75	0	0	0	0	0	0	0	0
-43.25	81.75	0	0	0	0	0	0	0	0
-42.75	81.75	0	0	0	0	0	0	0	0
-42.25	81.75	0	0	0	0	0	0	0	0
-41.75	81.75	0	0	0	0	0	0	0	0
-41.25	81.75	0	0	0	0	0	0	0	0
-40.75	81.75	0	0	0	0	0	0	0	0
-40.25	81.75	0	0	0	0	0	0	0	0
-39.75	81.75	0	0	0	0	0	0	0	0
-39.25	81.75	0	0	0	0	0	0	0	0
-38.75	81.75	0	0	0	0	0	0	0	0
-38.25	81.75	0	0	0	0	0	0	0	0
-37.75	81.75	0	0	0	0	0	0	0	0
-37.25	81.75	0	0	0	0	0	0	0	0
-36.75	81.75	0	0	0	0	0	0	0	0
-36.25	81.75	0	0	0	0	0	0	0	0
-35.75	81.75	0	0	0	0	0	0	0	0
-35.25	81.75	0	0	0	0	0	0	0	0
-34.75	81.75	0	0	0	0	0	0	0	0
-34.25	81.75	0	0	0	0	0	0	0	0
-33.75	81.75	0	0	0	0	0	0	0	0
-33.25	81.75	0	0	0	0	0	0	0	0
-32.75	81.75	0	0	0	0	0	0	0	0
-32.25	81.75	0	0	0	0	0	0	0	0
-164.75	81.25	0	0	0	0	0	0	0	0
-164.25	81.25	0	0	0	0	0	0	0	0
-163.75	81.25	0	0	0	0	0	0	0	0
-163.25	81.25	0	0	0	0	0	0	0	0
-162.75	81.25	0	0	0	0	0	0	0	0
-162.25	81.25	0	0	0	0	0	0	0	0
-161.75	81.25	0	0	0	0	0	0	0	0
-161.25	81.25	0	0	0	0	0	0	0	0
-160.75	81.25	0	0	0	0	0	0	0	0
-160.25	81.25	0	0	0	0	0	0	0	0
-159.75	81.25	0	0	0	0	0	0	0	0
-159.25	81.25	0	0	0	0	0	0	0	0
-158.75	81.25	0	0	0	0	0	0	0	0
-158.25	81.25	0	0	0	0	0	0	0	0
-157.75	81.25	0	0	0	0	0	0	0	0
-157.25	81.25	0	0	0	0	0	0	0	0
-156.75	81.25	0	0	0	0	0	0	0	0
-156.25	81.25	0	0	0	0	0	0	0	0
-155.75	81.25	0	0	0	0	0	0	0	0
-155.25	81.25	0	0	0	0	0	0	0	0
-154.75	81.25	0	0	0	0	0	0	0	0
-154.25	81.25	0	0	0	0	0	0	0	0
-153.75	81.25	0	0	0	0	0	0	0	0
-153.25	81.25	0	0	0	0	0	0	0	0
-152.75	81.25	0	0	0	0	0	0	0	0
-152.25	81.25	0	0	0	0	0	0	0	0
-151.75	81.25	0	0	0	0	0	0	0	0
-151.25	81.25	0	0	0	0	0	0	0	0
-150.75	81.25	0	0	0	0	0	0	0	0
-150.25	81.25	0	0	0	0	0	0	0	0
-149.75	81.25	0	0	0	0	0	0	0	0
-149.25	81.25	0	0	0	0	0	0	0	0
-148.75	81.25	0	0	0	0	0	0	0	0
-148.25	81.25	0	0	0	0	0	0	0	0
-147.75	81.25	0	0	0	0	0	0	0	0
-147.25	81.25	0	0	0	0	0	0	0	0
-146.75	81.25	0	0	0	0	0	0	0	0
-146.25	81.25	0	0	0	0	0	0	0	0
-145.75	81.25	0	0	0	0	0	0	0	0
-145.25	81.25	0	0	0	0	0	0	0	0
-144.75	81.25	0	0	0	0	0	0	0	0
-144.25	81.25	0	0	0	0	0	0	0	0
-143.75	81.25	0	0	0	0	0	0	0	0
-143.25	81.25	0	0	0	0	0	0	0	0
-142.75	81.25	0	0	0	0	0	0	0	0
-142.25	81.25	0	0	0	0	0	0	0	0
-141.75	81.25	0	0	0	0	0	0	0	0
-141.25	81.25	0	0	0	0	0	0	0	0
-140.75	81.25	0	0	0	0	0	0	0	0
-140.25	81.25	0	0	0	0	0	0	0	0
-139.75	81.25	0	0	0	0	0	0	0	0
-139.25	81.25	0	0	0	0	0	0	0	0
-138.75	81.25	0	0	0	0	0	0	0	0
-138.25	81.25	0	0	0	0	0	0	0	0
-137.75	81.25	0	0	0	0	0	0	0	0
-137.25	81.25	0	0	0	0	0	0	0	0
-136.75	81.25	0	0	0	0	0	0	0	0
-136.25	81.25	0	0	0	0	0	0	0	0
-135.75	81.25	0	0	0	0	0	0	0	0
-135.25	81.25	0	0	0	0	0	0	0	0
-134.75	81.25	0	0	0	0	0	0	0	0
-134.25	81.25	0	0	0	0	0	0	0	0
-133.75	81.25	0	0	0	0	0	0	0	0
-133.25	81.25	0	0	0	0	0	0	0	0
-132.75	81.25	0	0	0	0	0	0	0	0
-132.25	81.25	0	0	0	0	0	0	0	0
-131.75	81.25	0	0	0	0	0	0	0	0
-131.25	81.25	0	0	0	0	0	0	0	0
-130.75	81.25	0	0	0	0	0	0	0	0
-130.25	81.25	0	0	0	0	0	0	0	0
-129.75	81.25	0	0	0	0	0	0	0	0
-129.25	81.25	0	0	0	0	0	0	0	0
-128.75	81.25	0	0	0	0	0	0	0	0
-128.25	81.25	0	0	0	0	0	0	0	0
-127.75	81.25	0	0	0	0	0	0	0	0
-127.25	81.25	0	0	0	0	0	0	0	0
-126.75	81.25	0	0	0	0	0	0	0	0
-126.25	81.25	0	0	0	0	0	0	0	0
-125.75	81.25	0	0	0	0	0	0	0	0
-125.25	81.25	0	0	0	0	0	0	0	0
-124.75	81.25	0	0	0	0	0	0	0	0
-124.25	81.25	0	0	0	0	0	0	0	0
-123.75	81.25	0	0	0	0	0	0	0	0
-123.25	81.25	0	0	0	0	0	0	0	0
-122.75	81.25	0	0	0	0	0	0	0	0
-122.25	81.25	0	0	0	0	0	0	0	0
-121.75	81.25	0	0	0	0	0	0	0	0
-121.25	81.25	0	0	0	0	0	0	0	0
-120.75	81.25	0	0	0	0	0	0	0	0
-120.25	81.25	0	0	0	0	0	0	0	0
-119.75	81.25	0	0	0	0	0	0	0	0
-119.25	81.25	0	0	0	0	0	0	0	0
-118.75	81.25	0	0	0	0	0	0	0	0
-118.25	81.25	0	0	0	0	0	0	0	0
-117.75	81.25	0	0	0	0	0	0	0	0
-117.25	81.25	0	0	0	0	0	0	0	0
-116.75	81.25	0	0	0	0	0	0	0	0
-116.25	81.25	0	0	0	0	0	0	0	0
-115.75	81.25	0	0	0	0	0	0	0	0
-115.25	81.25	0	0	0	0	0	0	0	0
-114.75	81.25	0	0	0	0	0	0	0	0
-114.25	81.25	0	0	0	0	0	0	0	0
-113.75	81.25	0	0	0	0	0	0	0	0
-113.25	81.25	0	0	0	0	0	0	0	0
-112.75	81.25	0	0	0	0	0	0	0	0
-112.25	81.25	0	0	0	0	0	0	0	0
-111.75	81.25	0	0	0	0	0	0	0	0
-111.25	81.25	0	0	0	0	0	0	0	0
-110.75	81.25	0	0	0	0	0	0	0	0
-110.25	81.25	0	0	0	0	0	0	0	0
-109.75	81.25	0	0	0	0	0	0	0	0
-109.25	81.25	0	0	0	0	0	0	0	0
-108.75	81.25	0	0	0	0	0	0	0	0
-108.25	81.25	0	0	0	0	0	0	0	0
-107.75	81.25	0	0	0	0	0	0	0	0
-107.25	81.25	0	0	0	0	0	0	0	0
-106.75	81.25	0	0	0	0	0	0	0	0
-106.25	81.25	0	0	0	0	0	0	0	0
-105.75	81.25	0	0	0	0	0	0	0	0
-105.25	81.25	0	0	0	0	0	0	0	0
-104.75	81.25	0	0	0	0	0	0	0	0
-104.25	81.25	0	0	0	0	0	0	0	0
-103.75	81.25	0	0	0	0	0	0	0	0
-103.25	81.25	0	0	0	0	0	0	0	0
-102.75	81.25	0	0	0	0	0	0	0	0
-102.25	81.25	0	0	0	0	0	0	0	0
-101.75	81.25	0	0	0	0	0	0	0	0
-101.25	81.25	0	0	0	0	0	0	0	0
-100.75	81.25	0	0	0	0	0	0	0	0
-100.25	81.25	0	0	0	0	0	0	0	0
-99.75	81.25	0	0	0	0	0	0	0	0
-99.25	81.25	0	0	0	0	0	0	0	0
-98.75	81.25	0	0	0	0	0	0	0	0
-98.25	81.25	0	0	0	0	0	0	0	0
-97.75	81.25	0	0	0	0	0	0	0	0
-97.25	81.25	0	0	0	0	0	0	0	0
-96.75	81.25	0	0	0	0	0	0	0	0
[truncated: 73,013 more rows]
