# Supplementary material for: Coral snakes predict the evolution of mimicry across New World snakes
Source: Nat Commun. 2016 May 5;7:11484. doi: 10.1038/ncomms11484 (PMC4858746; doi:10.1038/ncomms11484)
Supplement: Supplementary Data 3 — Latitude-longitude grid cell data for species richness and abundance counts at 2° resolution. Column codes: x = longitude, y = latitude, onland = presence on land (0 = No, 1 = Yes). [file ncomms11484-s4.xlsx]

## Sheet: rasterTable_2x2_50_partialRescu
x	y	onland	total_species_richness	coral_species_richness	mimietic_species_richness	polymorphic_species_richness	total_snake_abundance	coral_snake_abundance	mimetic_snake_abundance
-163	84	0	0	0	0	0	0	0	0
-161	84	0	0	0	0	0	0	0	0
-159	84	0	0	0	0	0	0	0	0
-157	84	0	0	0	0	0	0	0	0
-155	84	0	0	0	0	0	0	0	0
-153	84	0	0	0	0	0	0	0	0
-151	84	0	0	0	0	0	0	0	0
-149	84	0	0	0	0	0	0	0	0
-147	84	0	0	0	0	0	0	0	0
-145	84	0	0	0	0	0	0	0	0
-143	84	0	0	0	0	0	0	0	0
-141	84	0	0	0	0	0	0	0	0
-139	84	0	0	0	0	0	0	0	0
-137	84	0	0	0	0	0	0	0	0
-135	84	0	0	0	0	0	0	0	0
-133	84	0	0	0	0	0	0	0	0
-131	84	0	0	0	0	0	0	0	0
-129	84	0	0	0	0	0	0	0	0
-127	84	0	0	0	0	0	0	0	0
-125	84	0	0	0	0	0	0	0	0
-123	84	0	0	0	0	0	0	0	0
-121	84	0	0	0	0	0	0	0	0
-119	84	0	0	0	0	0	0	0	0
-117	84	0	0	0	0	0	0	0	0
-115	84	0	0	0	0	0	0	0	0
-113	84	0	0	0	0	0	0	0	0
-111	84	0	0	0	0	0	0	0	0
-109	84	0	0	0	0	0	0	0	0
-107	84	0	0	0	0	0	0	0	0
-105	84	0	0	0	0	0	0	0	0
-103	84	0	0	0	0	0	0	0	0
-101	84	0	0	0	0	0	0	0	0
-99	84	0	0	0	0	0	0	0	0
-97	84	0	0	0	0	0	0	0	0
-95	84	0	0	0	0	0	0	0	0
-93	84	0	0	0	0	0	0	0	0
-91	84	0	0	0	0	0	0	0	0
-89	84	0	0	0	0	0	0	0	0
-87	84	0	0	0	0	0	0	0	0
-85	84	0	0	0	0	0	0	0	0
-83	84	0	0	0	0	0	0	0	0
-81	84	0	0	0	0	0	0	0	0
-79	84	0	0	0	0	0	0	0	0
-77	84	0	0	0	0	0	0	0	0
-75	84	0	0	0	0	0	0	0	0
-73	84	0	0	0	0	0	0	0	0
-71	84	0	0	0	0	0	0	0	0
-69	84	0	0	0	0	0	0	0	0
-67	84	0	0	0	0	0	0	0	0
-65	84	0	0	0	0	0	0	0	0
-63	84	0	0	0	0	0	0	0	0
-61	84	0	0	0	0	0	0	0	0
-59	84	0	0	0	0	0	0	0	0
-57	84	0	0	0	0	0	0	0	0
-55	84	0	0	0	0	0	0	0	0
-53	84	0	0	0	0	0	0	0	0
-51	84	0	0	0	0	0	0	0	0
-49	84	0	0	0	0	0	0	0	0
-47	84	0	0	0	0	0	0	0	0
-45	84	0	0	0	0	0	0	0	0
-43	84	0	0	0	0	0	0	0	0
-41	84	0	0	0	0	0	0	0	0
-39	84	0	0	0	0	0	0	0	0
-37	84	0	0	0	0	0	0	0	0
-35	84	0	0	0	0	0	0	0	0
-33	84	0	0	0	0	0	0	0	0
-163	82	0	0	0	0	0	0	0	0
-161	82	0	0	0	0	0	0	0	0
-159	82	0	0	0	0	0	0	0	0
-157	82	0	0	0	0	0	0	0	0
-155	82	0	0	0	0	0	0	0	0
-153	82	0	0	0	0	0	0	0	0
-151	82	0	0	0	0	0	0	0	0
-149	82	0	0	0	0	0	0	0	0
-147	82	0	0	0	0	0	0	0	0
-145	82	0	0	0	0	0	0	0	0
-143	82	0	0	0	0	0	0	0	0
-141	82	0	0	0	0	0	0	0	0
-139	82	0	0	0	0	0	0	0	0
-137	82	0	0	0	0	0	0	0	0
-135	82	0	0	0	0	0	0	0	0
-133	82	0	0	0	0	0	0	0	0
-131	82	0	0	0	0	0	0	0	0
-129	82	0	0	0	0	0	0	0	0
-127	82	0	0	0	0	0	0	0	0
-125	82	0	0	0	0	0	0	0	0
-123	82	0	0	0	0	0	0	0	0
-121	82	0	0	0	0	0	0	0	0
-119	82	0	0	0	0	0	0	0	0
-117	82	0	0	0	0	0	0	0	0
-115	82	0	0	0	0	0	0	0	0
-113	82	0	0	0	0	0	0	0	0
-111	82	0	0	0	0	0	0	0	0
-109	82	0	0	0	0	0	0	0	0
-107	82	0	0	0	0	0	0	0	0
-105	82	0	0	0	0	0	0	0	0
-103	82	0	0	0	0	0	0	0	0
-101	82	0	0	0	0	0	0	0	0
-99	82	0	0	0	0	0	0	0	0
-97	82	0	0	0	0	0	0	0	0
-95	82	0	0	0	0	0	0	0	0
-93	82	0	0	0	0	0	0	0	0
-91	82	0	0	0	0	0	0	0	0
-89	82	1	0	0	0	0	0	0	0
-87	82	1	0	0	0	0	0	0	0
-85	82	1	0	0	0	0	0	0	0
-83	82	1	0	0	0	0	0	0	0
-81	82	1	0	0	0	0	0	0	0
-79	82	1	0	0	0	0	0	0	0
-77	82	1	0	0	0	0	0	0	0
-75	82	1	0	0	0	0	0	0	0
-73	82	1	0	0	0	0	0	0	0
-71	82	1	0	0	0	0	0	0	0
-69	82	1	0	0	0	0	0	0	0
-67	82	1	0	0	0	0	0	0	0
-65	82	1	0	0	0	0	0	0	0
-63	82	1	0	0	0	0	0	0	0
-61	82	0	0	0	0	0	0	0	0
-59	82	0	0	0	0	0	0	0	0
-57	82	0	0	0	0	0	0	0	0
-55	82	0	0	0	0	0	0	0	0
-53	82	0	0	0	0	0	0	0	0
-51	82	0	0	0	0	0	0	0	0
-49	82	0	0	0	0	0	0	0	0
-47	82	0	0	0	0	0	0	0	0
-45	82	0	0	0	0	0	0	0	0
-43	82	0	0	0	0	0	0	0	0
-41	82	0	0	0	0	0	0	0	0
-39	82	0	0	0	0	0	0	0	0
-37	82	0	0	0	0	0	0	0	0
-35	82	0	0	0	0	0	0	0	0
-33	82	0	0	0	0	0	0	0	0
-163	80	0	0	0	0	0	0	0	0
-161	80	0	0	0	0	0	0	0	0
-159	80	0	0	0	0	0	0	0	0
-157	80	0	0	0	0	0	0	0	0
-155	80	0	0	0	0	0	0	0	0
-153	80	0	0	0	0	0	0	0	0
-151	80	0	0	0	0	0	0	0	0
-149	80	0	0	0	0	0	0	0	0
-147	80	0	0	0	0	0	0	0	0
-145	80	0	0	0	0	0	0	0	0
-143	80	0	0	0	0	0	0	0	0
-141	80	0	0	0	0	0	0	0	0
-139	80	0	0	0	0	0	0	0	0
-137	80	0	0	0	0	0	0	0	0
-135	80	0	0	0	0	0	0	0	0
-133	80	0	0	0	0	0	0	0	0
-131	80	0	0	0	0	0	0	0	0
-129	80	0	0	0	0	0	0	0	0
-127	80	0	0	0	0	0	0	0	0
-125	80	0	0	0	0	0	0	0	0
-123	80	0	0	0	0	0	0	0	0
-121	80	0	0	0	0	0	0	0	0
-119	80	0	0	0	0	0	0	0	0
-117	80	0	0	0	0	0	0	0	0
-115	80	0	0	0	0	0	0	0	0
-113	80	0	0	0	0	0	0	0	0
-111	80	0	0	0	0	0	0	0	0
-109	80	0	0	0	0	0	0	0	0
-107	80	0	0	0	0	0	0	0	0
-105	80	0	0	0	0	0	0	0	0
-103	80	0	0	0	0	0	0	0	0
-101	80	0	0	0	0	0	0	0	0
-99	80	0	0	0	0	0	0	0	0
-97	80	0	0	0	0	0	0	0	0
-95	80	1	0	0	0	0	0	0	0
-93	80	1	0	0	0	0	0	0	0
-91	80	1	0	0	0	0	0	0	0
-89	80	1	0	0	0	0	0	0	0
-87	80	0	0	0	0	0	0	0	0
-85	80	1	0	0	0	0	0	0	0
-83	80	1	0	0	0	0	0	0	0
-81	80	1	0	0	0	0	0	0	0
-79	80	1	0	0	0	0	0	0	0
-77	80	1	0	0	0	0	0	0	0
-75	80	1	0	0	0	0	0	0	0
-73	80	1	0	0	0	0	0	0	0
-71	80	1	0	0	0	0	0	0	0
-69	80	0	0	0	0	0	0	0	0
-67	80	0	0	0	0	0	0	0	0
-65	80	0	0	0	0	0	0	0	0
-63	80	0	0	0	0	0	0	0	0
-61	80	0	0	0	0	0	0	0	0
-59	80	0	0	0	0	0	0	0	0
-57	80	0	0	0	0	0	0	0	0
-55	80	0	0	0	0	0	0	0	0
-53	80	0	0	0	0	0	0	0	0
-51	80	0	0	0	0	0	0	0	0
-49	80	0	0	0	0	0	0	0	0
-47	80	0	0	0	0	0	0	0	0
-45	80	0	0	0	0	0	0	0	0
-43	80	0	0	0	0	0	0	0	0
-41	80	0	0	0	0	0	0	0	0
-39	80	0	0	0	0	0	0	0	0
-37	80	0	0	0	0	0	0	0	0
-35	80	0	0	0	0	0	0	0	0
-33	80	0	0	0	0	0	0	0	0
-163	78	0	0	0	0	0	0	0	0
-161	78	0	0	0	0	0	0	0	0
-159	78	0	0	0	0	0	0	0	0
-157	78	0	0	0	0	0	0	0	0
-155	78	0	0	0	0	0	0	0	0
-153	78	0	0	0	0	0	0	0	0
-151	78	0	0	0	0	0	0	0	0
-149	78	0	0	0	0	0	0	0	0
-147	78	0	0	0	0	0	0	0	0
-145	78	0	0	0	0	0	0	0	0
-143	78	0	0	0	0	0	0	0	0
-141	78	0	0	0	0	0	0	0	0
-139	78	0	0	0	0	0	0	0	0
-137	78	0	0	0	0	0	0	0	0
-135	78	0	0	0	0	0	0	0	0
-133	78	0	0	0	0	0	0	0	0
-131	78	0	0	0	0	0	0	0	0
-129	78	0	0	0	0	0	0	0	0
-127	78	0	0	0	0	0	0	0	0
-125	78	0	0	0	0	0	0	0	0
-123	78	0	0	0	0	0	0	0	0
-121	78	0	0	0	0	0	0	0	0
-119	78	0	0	0	0	0	0	0	0
-117	78	0	0	0	0	0	0	0	0
-115	78	0	0	0	0	0	0	0	0
-113	78	0	0	0	0	0	0	0	0
-111	78	0	0	0	0	0	0	0	0
-109	78	0	0	0	0	0	0	0	0
-107	78	0	0	0	0	0	0	0	0
-105	78	0	0	0	0	0	0	0	0
-103	78	0	0	0	0	0	0	0	0
-101	78	0	0	0	0	0	0	0	0
-99	78	0	0	0	0	0	0	0	0
-97	78	1	0	0	0	0	0	0	0
-95	78	0	0	0	0	0	0	0	0
-93	78	0	0	0	0	0	0	0	0
-91	78	0	0	0	0	0	0	0	0
-89	78	0	0	0	0	0	0	0	0
-87	78	0	0	0	0	0	0	0	0
-85	78	0	0	0	0	0	0	0	0
-83	78	1	0	0	0	0	0	0	0
-81	78	1	0	0	0	0	0	0	0
-79	78	1	0	0	0	0	0	0	0
-77	78	1	0	0	0	0	0	0	0
-75	78	0	0	0	0	0	0	0	0
-73	78	0	0	0	0	0	0	0	0
-71	78	0	0	0	0	0	0	0	0
-69	78	0	0	0	0	0	0	0	0
-67	78	0	0	0	0	0	0	0	0
-65	78	0	0	0	0	0	0	0	0
-63	78	0	0	0	0	0	0	0	0
-61	78	0	0	0	0	0	0	0	0
-59	78	0	0	0	0	0	0	0	0
-57	78	0	0	0	0	0	0	0	0
-55	78	0	0	0	0	0	0	0	0
-53	78	0	0	0	0	0	0	0	0
-51	78	0	0	0	0	0	0	0	0
-49	78	0	0	0	0	0	0	0	0
-47	78	0	0	0	0	0	0	0	0
-45	78	0	0	0	0	0	0	0	0
-43	78	0	0	0	0	0	0	0	0
-41	78	0	0	0	0	0	0	0	0
-39	78	0	0	0	0	0	0	0	0
-37	78	0	0	0	0	0	0	0	0
-35	78	0	0	0	0	0	0	0	0
-33	78	0	0	0	0	0	0	0	0
-163	76	0	0	0	0	0	0	0	0
-161	76	0	0	0	0	0	0	0	0
-159	76	0	0	0	0	0	0	0	0
-157	76	0	0	0	0	0	0	0	0
-155	76	0	0	0	0	0	0	0	0
-153	76	0	0	0	0	0	0	0	0
-151	76	0	0	0	0	0	0	0	0
-149	76	0	0	0	0	0	0	0	0
-147	76	0	0	0	0	0	0	0	0
-145	76	0	0	0	0	0	0	0	0
-143	76	0	0	0	0	0	0	0	0
-141	76	0	0	0	0	0	0	0	0
-139	76	0	0	0	0	0	0	0	0
-137	76	0	0	0	0	0	0	0	0
-135	76	0	0	0	0	0	0	0	0
-133	76	0	0	0	0	0	0	0	0
-131	76	0	0	0	0	0	0	0	0
-129	76	0	0	0	0	0	0	0	0
-127	76	0	0	0	0	0	0	0	0
-125	76	0	0	0	0	0	0	0	0
-123	76	0	0	0	0	0	0	0	0
-121	76	0	0	0	0	0	0	0	0
-119	76	0	0	0	0	0	0	0	0
-117	76	0	0	0	0	0	0	0	0
-115	76	1	0	0	0	0	0	0	0
-113	76	1	0	0	0	0	0	0	0
-111	76	0	0	0	0	0	0	0	0
-109	76	1	0	0	0	0	0	0	0
-107	76	0	0	0	0	0	0	0	0
-105	76	0	0	0	0	0	0	0	0
-103	76	0	0	0	0	0	0	0	0
-101	76	1	0	0	0	0	0	0	0
-99	76	1	0	0	0	0	0	0	0
-97	76	0	0	0	0	0	0	0	0
-95	76	0	0	0	0	0	0	0	0
-93	76	0	0	0	0	0	0	0	0
-91	76	1	0	0	0	0	0	0	0
-89	76	0	0	0	0	0	0	0	0
-87	76	0	0	0	0	0	0	0	0
-85	76	0	0	0	0	0	0	0	0
-83	76	0	0	0	0	0	0	0	0
-81	76	0	0	0	0	0	0	0	0
-79	76	0	0	0	0	0	0	0	0
-77	76	0	0	0	0	0	0	0	0
-75	76	0	0	0	0	0	0	0	0
-73	76	0	0	0	0	0	0	0	0
-71	76	0	0	0	0	0	0	0	0
-69	76	0	0	0	0	0	0	0	0
-67	76	0	0	0	0	0	0	0	0
-65	76	0	0	0	0	0	0	0	0
-63	76	0	0	0	0	0	0	0	0
-61	76	0	0	0	0	0	0	0	0
-59	76	0	0	0	0	0	0	0	0
-57	76	0	0	0	0	0	0	0	0
-55	76	0	0	0	0	0	0	0	0
-53	76	0	0	0	0	0	0	0	0
-51	76	0	0	0	0	0	0	0	0
-49	76	0	0	0	0	0	0	0	0
-47	76	0	0	0	0	0	0	0	0
-45	76	0	0	0	0	0	0	0	0
-43	76	0	0	0	0	0	0	0	0
-41	76	0	0	0	0	0	0	0	0
-39	76	0	0	0	0	0	0	0	0
-37	76	0	0	0	0	0	0	0	0
-35	76	0	0	0	0	0	0	0	0
-33	76	0	0	0	0	0	0	0	0
-163	74	0	0	0	0	0	0	0	0
-161	74	0	0	0	0	0	0	0	0
-159	74	0	0	0	0	0	0	0	0
-157	74	0	0	0	0	0	0	0	0
-155	74	0	0	0	0	0	0	0	0
-153	74	0	0	0	0	0	0	0	0
-151	74	0	0	0	0	0	0	0	0
-149	74	0	0	0	0	0	0	0	0
-147	74	0	0	0	0	0	0	0	0
-145	74	0	0	0	0	0	0	0	0
-143	74	0	0	0	0	0	0	0	0
-141	74	0	0	0	0	0	0	0	0
-139	74	0	0	0	0	0	0	0	0
-137	74	0	0	0	0	0	0	0	0
-135	74	0	0	0	0	0	0	0	0
-133	74	0	0	0	0	0	0	0	0
-131	74	0	0	0	0	0	0	0	0
-129	74	0	0	0	0	0	0	0	0
-127	74	0	0	0	0	0	0	0	0
-125	74	0	0	0	0	0	0	0	0
-123	74	1	0	0	0	0	0	0	0
-121	74	1	0	0	0	0	0	0	0
-119	74	1	0	0	0	0	0	0	0
-117	74	1	0	0	0	0	0	0	0
-115	74	0	0	0	0	0	0	0	0
-113	74	0	0	0	0	0	0	0	0
-111	74	0	0	0	0	0	0	0	0
-109	74	0	0	0	0	0	0	0	0
-107	74	0	0	0	0	0	0	0	0
-105	74	0	0	0	0	0	0	0	0
-103	74	0	0	0	0	0	0	0	0
-101	74	0	0	0	0	0	0	0	0
-99	74	0	0	0	0	0	0	0	0
-97	74	0	0	0	0	0	0	0	0
-95	74	0	0	0	0	0	0	0	0
-93	74	0	0	0	0	0	0	0	0
-91	74	0	0	0	0	0	0	0	0
-89	74	0	0	0	0	0	0	0	0
-87	74	0	0	0	0	0	0	0	0
-85	74	0	0	0	0	0	0	0	0
-83	74	0	0	0	0	0	0	0	0
-81	74	0	0	0	0	0	0	0	0
-79	74	0	0	0	0	0	0	0	0
-77	74	0	0	0	0	0	0	0	0
-75	74	0	0	0	0	0	0	0	0
-73	74	0	0	0	0	0	0	0	0
-71	74	0	0	0	0	0	0	0	0
-69	74	0	0	0	0	0	0	0	0
-67	74	0	0	0	0	0	0	0	0
-65	74	0	0	0	0	0	0	0	0
-63	74	0	0	0	0	0	0	0	0
-61	74	0	0	0	0	0	0	0	0
-59	74	0	0	0	0	0	0	0	0
-57	74	0	0	0	0	0	0	0	0
-55	74	0	0	0	0	0	0	0	0
-53	74	0	0	0	0	0	0	0	0
-51	74	0	0	0	0	0	0	0	0
-49	74	0	0	0	0	0	0	0	0
-47	74	0	0	0	0	0	0	0	0
-45	74	0	0	0	0	0	0	0	0
-43	74	0	0	0	0	0	0	0	0
-41	74	0	0	0	0	0	0	0	0
-39	74	0	0	0	0	0	0	0	0
-37	74	0	0	0	0	0	0	0	0
-35	74	0	0	0	0	0	0	0	0
-33	74	0	0	0	0	0	0	0	0
-163	72	0	0	0	0	0	0	0	0
-161	72	0	0	0	0	0	0	0	0
-159	72	0	0	0	0	0	0	0	0
-157	72	0	0	0	0	0	0	0	0
-155	72	0	0	0	0	0	0	0	0
-153	72	0	0	0	0	0	0	0	0
-151	72	0	0	0	0	0	0	0	0
-149	72	0	0	0	0	0	0	0	0
-147	72	0	0	0	0	0	0	0	0
-145	72	0	0	0	0	0	0	0	0
-143	72	0	0	0	0	0	0	0	0
-141	72	0	0	0	0	0	0	0	0
-139	72	0	0	0	0	0	0	0	0
-137	72	0	0	0	0	0	0	0	0
-135	72	0	0	0	0	0	0	0	0
-133	72	0	0	0	0	0	0	0	0
-131	72	0	0	0	0	0	0	0	0
-129	72	0	0	0	0	0	0	0	0
-127	72	0	0	0	0	0	0	0	0
-125	72	1	0	0	0	0	0	0	0
-123	72	1	0	0	0	0	0	0	0
-121	72	1	0	0	0	0	0	0	0
-119	72	0	0	0	0	0	0	0	0
-117	72	1	0	0	0	0	0	0	0
-115	72	1	0	0	0	0	0	0	0
-113	72	1	0	0	0	0	0	0	0
-111	72	1	0	0	0	0	0	0	0
-109	72	1	0	0	0	0	0	0	0
-107	72	1	0	0	0	0	0	0	0
-105	72	1	0	0	0	0	0	0	0
-103	72	0	0	0	0	0	0	0	0
-101	72	0	0	0	0	0	0	0	0
-99	72	1	0	0	0	0	0	0	0
-97	72	1	0	0	0	0	0	0	0
-95	72	1	0	0	0	0	0	0	0
-93	72	0	0	0	0	0	0	0	0
-91	72	0	0	0	0	0	0	0	0
-89	72	1	0	0	0	0	0	0	0
-87	72	1	0	0	0	0	0	0	0
-85	72	1	0	0	0	0	0	0	0
-83	72	1	0	0	0	0	0	0	0
-81	72	1	0	0	0	0	0	0	0
-79	72	1	0	0	0	0	0	0	0
-77	72	1	0	0	0	0	0	0	0
-75	72	0	0	0	0	0	0	0	0
-73	72	0	0	0	0	0	0	0	0
-71	72	0	0	0	0	0	0	0	0
-69	72	0	0	0	0	0	0	0	0
-67	72	0	0	0	0	0	0	0	0
-65	72	0	0	0	0	0	0	0	0
-63	72	0	0	0	0	0	0	0	0
-61	72	0	0	0	0	0	0	0	0
-59	72	0	0	0	0	0	0	0	0
-57	72	0	0	0	0	0	0	0	0
-55	72	0	0	0	0	0	0	0	0
-53	72	0	0	0	0	0	0	0	0
-51	72	0	0	0	0	0	0	0	0
-49	72	0	0	0	0	0	0	0	0
-47	72	0	0	0	0	0	0	0	0
-45	72	0	0	0	0	0	0	0	0
-43	72	0	0	0	0	0	0	0	0
-41	72	0	0	0	0	0	0	0	0
-39	72	0	0	0	0	0	0	0	0
-37	72	0	0	0	0	0	0	0	0
-35	72	0	0	0	0	0	0	0	0
-33	72	0	0	0	0	0	0	0	0
-163	70	0	0	0	0	0	0	0	0
-161	70	1	0	0	0	0	0	0	0
-159	70	1	0	0	0	0	0	0	0
-157	70	1	0	0	0	0	0	0	0
-155	70	1	0	0	0	0	0	0	0
-153	70	1	0	0	0	0	0	0	0
-151	70	1	0	0	0	0	0	0	0
-149	70	1	0	0	0	0	0	0	0
-147	70	1	0	0	0	0	0	0	0
-145	70	1	0	0	0	0	0	0	0
-143	70	1	0	0	0	0	0	0	0
-141	70	0	0	0	0	0	0	0	0
-139	70	0	0	0	0	0	0	0	0
-137	70	0	0	0	0	0	0	0	0
-135	70	0	0	0	0	0	0	0	0
-133	70	0	0	0	0	0	0	0	0
-131	70	0	0	0	0	0	0	0	0
-129	70	0	0	0	0	0	0	0	0
-127	70	1	0	0	0	0	0	0	0
-125	70	0	0	0	0	0	0	0	0
-123	70	0	0	0	0	0	0	0	0
-121	70	0	0	0	0	0	0	0	0
-119	70	0	0	0	0	0	0	0	0
-117	70	1	0	0	0	0	0	0	0
-115	70	1	0	0	0	0	0	0	0
-113	70	1	0	0	0	0	0	0	0
-111	70	1	0	0	0	0	0	0	0
-109	70	1	0	0	0	0	0	0	0
-107	70	1	0	0	0	0	0	0	0
-105	70	1	0	0	0	0	0	0	0
-103	70	1	0	0	0	0	0	0	0
-101	70	1	0	0	0	0	0	0	0
-99	70	0	0	0	0	0	0	0	0
-97	70	0	0	0	0	0	0	0	0
-95	70	1	0	0	0	0	0	0	0
-93	70	1	0	0	0	0	0	0	0
-91	70	0	0	0	0	0	0	0	0
-89	70	0	0	0	0	0	0	0	0
-87	70	0	0	0	0	0	0	0	0
-85	70	1	0	0	0	0	0	0	0
-83	70	1	0	0	0	0	0	0	0
-81	70	0	0	0	0	0	0	0	0
-79	70	1	0	0	0	0	0	0	0
-77	70	1	0	0	0	0	0	0	0
-75	70	1	0	0	0	0	0	0	0
-73	70	1	0	0	0	0	0	0	0
-71	70	1	0	0	0	0	0	0	0
-69	70	1	0	0	0	0	0	0	0
-67	70	0	0	0	0	0	0	0	0
-65	70	0	0	0	0	0	0	0	0
-63	70	0	0	0	0	0	0	0	0
-61	70	0	0	0	0	0	0	0	0
-59	70	0	0	0	0	0	0	0	0
-57	70	0	0	0	0	0	0	0	0
-55	70	0	0	0	0	0	0	0	0
-53	70	0	0	0	0	0	0	0	0
-51	70	0	0	0	0	0	0	0	0
-49	70	0	0	0	0	0	0	0	0
-47	70	0	0	0	0	0	0	0	0
-45	70	0	0	0	0	0	0	0	0
-43	70	0	0	0	0	0	0	0	0
-41	70	0	0	0	0	0	0	0	0
-39	70	0	0	0	0	0	0	0	0
-37	70	0	0	0	0	0	0	0	0
-35	70	0	0	0	0	0	0	0	0
-33	70	0	0	0	0	0	0	0	0
-163	68	1	0	0	0	0	0	0	0
-161	68	1	0	0	0	0	0	0	0
-159	68	1	0	0	0	0	0	0	0
-157	68	1	0	0	0	0	0	0	0
-155	68	1	0	0	0	0	0	0	0
-153	68	1	0	0	0	0	0	0	0
-151	68	1	0	0	0	0	0	0	0
-149	68	1	0	0	0	0	0	0	0
-147	68	1	0	0	0	0	0	0	0
-145	68	1	0	0	0	0	0	0	0
-143	68	1	0	0	0	0	0	0	0
-141	68	1	0	0	0	0	0	0	0
-139	68	1	0	0	0	0	0	0	0
-137	68	1	0	0	0	0	0	0	0
-135	68	1	0	0	0	0	0	0	0
-133	68	1	0	0	0	0	0	0	0
-131	68	1	0	0	0	0	0	0	0
-129	68	1	0	0	0	0	0	0	0
-127	68	1	0	0	0	0	0	0	0
-125	68	1	0	0	0	0	0	0	0
-123	68	1	0	0	0	0	0	0	0
-121	68	1	0	0	0	0	0	0	0
-119	68	1	0	0	0	0	0	0	0
-117	68	1	0	0	0	0	0	0	0
-115	68	0	0	0	0	0	0	0	0
-113	68	0	0	0	0	0	0	0	0
-111	68	0	0	0	0	0	0	0	0
-109	68	0	0	0	0	0	0	0	0
-107	68	1	0	0	0	0	0	0	0
-105	68	1	0	0	0	0	0	0	0
-103	68	0	0	0	0	0	0	0	0
-101	68	0	0	0	0	0	0	0	0
-99	68	0	0	0	0	0	0	0	0
-97	68	1	0	0	0	0	0	0	0
-95	68	1	0	0	0	0	0	0	0
-93	68	1	0	0	0	0	0	0	0
-91	68	1	0	0	0	0	0	0	0
-89	68	1	0	0	0	0	0	0	0
-87	68	0	0	0	0	0	0	0	0
-85	68	1	0	0	0	0	0	0	0
-83	68	1	0	0	0	0	0	0	0
-81	68	0	0	0	0	0	0	0	0
-79	68	0	0	0	0	0	0	0	0
-77	68	0	0	0	0	0	0	0	0
-75	68	0	0	0	0	0	0	0	0
-73	68	0	0	0	0	0	0	0	0
-71	68	1	0	0	0	0	0	0	0
-69	68	1	0	0	0	0	0	0	0
-67	68	1	0	0	0	0	0	0	0
-65	68	0	0	0	0	0	0	0	0
-63	68	0	0	0	0	0	0	0	0
-61	68	0	0	0	0	0	0	0	0
-59	68	0	0	0	0	0	0	0	0
-57	68	0	0	0	0	0	0	0	0
-55	68	0	0	0	0	0	0	0	0
-53	68	0	0	0	0	0	0	0	0
-51	68	0	0	0	0	0	0	0	0
-49	68	0	0	0	0	0	0	0	0
-47	68	0	0	0	0	0	0	0	0
-45	68	0	0	0	0	0	0	0	0
-43	68	0	0	0	0	0	0	0	0
-41	68	0	0	0	0	0	0	0	0
-39	68	0	0	0	0	0	0	0	0
-37	68	0	0	0	0	0	0	0	0
-35	68	0	0	0	0	0	0	0	0
-33	68	0	0	0	0	0	0	0	0
-163	66	1	0	0	0	0	0	0	0
-161	66	1	0	0	0	0	0	0	0
-159	66	1	0	0	0	0	0	0	0
-157	66	1	0	0	0	0	0	0	0
-155	66	1	0	0	0	0	0	0	0
-153	66	1	0	0	0	0	0	0	0
-151	66	1	0	0	0	0	0	0	0
-149	66	1	0	0	0	0	0	0	0
-147	66	1	0	0	0	0	0	0	0
-145	66	1	0	0	0	0	0	0	0
-143	66	1	0	0	0	0	0	0	0
-141	66	1	0	0	0	0	0	0	0
-139	66	1	0	0	0	0	0	0	0
-137	66	1	0	0	0	0	0	0	0
-135	66	1	0	0	0	0	0	0	0
-133	66	1	0	0	0	0	0	0	0
-131	66	1	0	0	0	0	0	0	0
-129	66	1	0	0	0	0	0	0	0
-127	66	1	0	0	0	0	0	0	0
-125	66	1	0	0	0	0	0	0	0
-123	66	1	0	0	0	0	0	0	0
-121	66	1	0	0	0	0	0	0	0
-119	66	1	0	0	0	0	0	0	0
-117	66	1	0	0	0	0	0	0	0
-115	66	1	0	0	0	0	0	0	0
-113	66	1	0	0	0	0	0	0	0
-111	66	1	0	0	0	0	0	0	0
-109	66	1	0	0	0	0	0	0	0
-107	66	1	0	0	0	0	0	0	0
-105	66	1	0	0	0	0	0	0	0
-103	66	1	0	0	0	0	0	0	0
-101	66	1	0	0	0	0	0	0	0
-99	66	1	0	0	0	0	0	0	0
-97	66	1	0	0	0	0	0	0	0
-95	66	1	0	0	0	0	0	0	0
-93	66	1	0	0	0	0	0	0	0
-91	66	1	0	0	0	0	0	0	0
-89	66	1	0	0	0	0	0	0	0
-87	66	1	0	0	0	0	0	0	0
-85	66	0	0	0	0	0	0	0	0
-83	66	0	0	0	0	0	0	0	0
-81	66	0	0	0	0	0	0	0	0
-79	66	0	0	0	0	0	0	0	0
-77	66	0	0	0	0	0	0	0	0
-75	66	0	0	0	0	0	0	0	0
-73	66	1	0	0	0	0	0	0	0
-71	66	1	0	0	0	0	0	0	0
-69	66	1	0	0	0	0	0	0	0
-67	66	0	0	0	0	0	0	0	0
-65	66	1	0	0	0	0	0	0	0
-63	66	1	0	0	0	0	0	0	0
-61	66	0	0	0	0	0	0	0	0
-59	66	0	0	0	0	0	0	0	0
-57	66	0	0	0	0	0	0	0	0
-55	66	0	0	0	0	0	0	0	0
-53	66	0	0	0	0	0	0	0	0
-51	66	0	0	0	0	0	0	0	0
-49	66	0	0	0	0	0	0	0	0
-47	66	0	0	0	0	0	0	0	0
-45	66	0	0	0	0	0	0	0	0
-43	66	0	0	0	0	0	0	0	0
-41	66	0	0	0	0	0	0	0	0
-39	66	0	0	0	0	0	0	0	0
-37	66	0	0	0	0	0	0	0	0
-35	66	0	0	0	0	0	0	0	0
-33	66	0	0	0	0	0	0	0	0
-163	64	0	0	0	0	0	0	0	0
-161	64	0	0	0	0	0	0	0	0
-159	64	1	0	0	0	0	0	0	0
-157	64	1	0	0	0	0	0	0	0
-155	64	1	0	0	0	0	0	0	0
-153	64	1	0	0	0	0	0	0	0
-151	64	1	0	0	0	0	0	0	0
-149	64	1	0	0	0	0	0	0	0
-147	64	1	0	0	0	0	0	0	0
-145	64	1	0	0	0	0	0	0	0
-143	64	1	0	0	0	0	0	0	0
-141	64	1	0	0	0	0	0	0	0
-139	64	1	0	0	0	0	0	0	0
-137	64	1	0	0	0	0	0	0	0
-135	64	1	0	0	0	0	0	0	0
-133	64	1	0	0	0	0	0	0	0
-131	64	1	0	0	0	0	0	0	0
-129	64	1	0	0	0	0	0	0	0
-127	64	1	0	0	0	0	0	0	0
-125	64	1	0	0	0	0	0	0	0
-123	64	1	0	0	0	0	0	0	0
-121	64	1	0	0	0	0	0	0	0
-119	64	1	0	0	0	0	0	0	0
-117	64	1	0	0	0	0	0	0	0
-115	64	1	0	0	0	0	0	0	0
-113	64	1	0	0	0	0	0	0	0
-111	64	1	0	0	0	0	0	0	0
-109	64	1	0	0	0	0	0	0	0
-107	64	1	0	0	0	0	0	0	0
-105	64	1	0	0	0	0	0	0	0
-103	64	1	0	0	0	0	0	0	0
-101	64	1	0	0	0	0	0	0	0
-99	64	1	0	0	0	0	0	0	0
-97	64	1	0	0	0	0	0	0	0
-95	64	1	0	0	0	0	0	0	0
-93	64	0	0	0	0	0	0	0	0
-91	64	1	0	0	0	0	0	0	0
-89	64	0	0	0	0	0	0	0	0
-87	64	0	0	0	0	0	0	0	0
-85	64	1	0	0	0	0	0	0	0
-83	64	0	0	0	0	0	0	0	0
-81	64	1	0	0	0	0	0	0	0
-79	64	0	0	0	0	0	0	0	0
-77	64	0	0	0	0	0	0	0	0
-75	64	0	0	0	0	0	0	0	0
-73	64	0	0	0	0	0	0	0	0
-71	64	1	0	0	0	0	0	0	0
-69	64	1	0	0	0	0	0	0	0
-67	64	1	0	0	0	0	0	0	0
-65	64	1	0	0	0	0	0	0	0
-63	64	0	0	0	0	0	0	0	0
-61	64	0	0	0	0	0	0	0	0
-59	64	0	0	0	0	0	0	0	0
-57	64	0	0	0	0	0	0	0	0
-55	64	0	0	0	0	0	0	0	0
-53	64	0	0	0	0	0	0	0	0
-51	64	0	0	0	0	0	0	0	0
-49	64	0	0	0	0	0	0	0	0
-47	64	0	0	0	0	0	0	0	0
-45	64	0	0	0	0	0	0	0	0
-43	64	0	0	0	0	0	0	0	0
-41	64	0	0	0	0	0	0	0	0
-39	64	0	0	0	0	0	0	0	0
-37	64	0	0	0	0	0	0	0	0
-35	64	0	0	0	0	0	0	0	0
-33	64	0	0	0	0	0	0	0	0
-163	62	1	0	0	0	0	0	0	0
-161	62	1	0	0	0	0	0	0	0
-159	62	1	0	0	0	0	0	0	0
-157	62	1	0	0	0	0	0	0	0
-155	62	1	0	0	0	0	0	0	0
-153	62	1	0	0	0	0	0	0	0
-151	62	1	0	0	0	0	0	0	0
-149	62	1	0	0	0	0	0	0	0
-147	62	1	0	0	0	0	0	0	0
-145	62	1	0	0	0	0	0	0	0
-143	62	1	0	0	0	0	0	0	0
-141	62	1	0	0	0	0	0	0	0
-139	62	1	0	0	0	0	0	0	0
-137	62	1	0	0	0	0	0	0	0
-135	62	1	0	0	0	0	0	0	0
-133	62	1	0	0	0	0	0	0	0
-131	62	1	0	0	0	0	0	0	0
-129	62	1	0	0	0	0	0	0	0
-127	62	1	0	0	0	0	0	0	0
-125	62	1	0	0	0	0	0	0	0
-123	62	1	0	0	0	0	0	0	0
-121	62	1	0	0	0	0	0	0	0
-119	62	1	0	0	0	0	0	0	0
-117	62	1	0	0	0	0	0	0	0
-115	62	1	0	0	0	0	0	0	0
-113	62	1	0	0	0	0	0	0	0
-111	62	1	0	0	0	0	0	0	0
-109	62	1	0	0	0	0	0	0	0
-107	62	1	0	0	0	0	0	0	0
-105	62	1	0	0	0	0	0	0	0
-103	62	1	0	0	0	0	0	0	0
-101	62	1	0	0	0	0	0	0	0
-99	62	1	0	0	0	0	0	0	0
-97	62	1	0	0	0	0	0	0	0
-95	62	1	0	0	0	0	15	0	1
-93	62	0	0	0	0	0	0	0	0
-91	62	0	0	0	0	0	0	0	0
-89	62	0	0	0	0	0	0	0	0
-87	62	0	0	0	0	0	0	0	0
-85	62	0	0	0	0	0	0	0	0
-83	62	0	0	0	0	0	0	0	0
-81	62	0	0	0	0	0	0	0	0
-79	62	0	0	0	0	0	0	0	0
-77	62	1	0	0	0	0	0	0	0
-75	62	1	0	0	0	0	0	0	0
-73	62	1	0	0	0	0	0	0	0
-71	62	0	0	0	0	0	0	0	0
-69	62	0	0	0	0	0	0	0	0
-67	62	0	0	0	0	0	0	0	0
-65	62	0	0	0	0	0	0	0	0
-63	62	0	0	0	0	0	0	0	0
-61	62	0	0	0	0	0	0	0	0
-59	62	0	0	0	0	0	0	0	0
-57	62	0	0	0	0	0	0	0	0
-55	62	0	0	0	0	0	0	0	0
-53	62	0	0	0	0	0	0	0	0
-51	62	0	0	0	0	0	0	0	0
-49	62	0	0	0	0	0	0	0	0
-47	62	0	0	0	0	0	0	0	0
-45	62	0	0	0	0	0	0	0	0
-43	62	0	0	0	0	0	0	0	0
-41	62	0	0	0	0	0	0	0	0
-39	62	0	0	0	0	0	0	0	0
-37	62	0	0	0	0	0	0	0	0
-35	62	0	0	0	0	0	0	0	0
-33	62	0	0	0	0	0	0	0	0
-163	60	0	0	0	0	0	0	0	0
-161	60	1	0	0	0	0	0	0	0
-159	60	1	0	0	0	0	0	0	0
-157	60	1	0	0	0	0	0	0	0
-155	60	1	0	0	0	0	0	0	0
-153	60	0	0	0	0	0	0	0	0
-151	60	1	0	0	0	0	0	0	0
-149	60	0	0	0	0	0	0	0	0
-147	60	0	0	0	0	0	0	0	0
-145	60	0	0	0	0	0	0	0	0
-143	60	0	0	0	0	0	0	0	0
-141	60	1	0	0	0	0	0	0	0
-139	60	1	0	0	0	0	0	0	0
-137	60	1	0	0	0	0	0	0	0
-135	60	1	0	0	0	0	1	0	0
-133	60	1	0	0	0	0	0	0	0
-131	60	1	0	0	0	0	0	0	0
-129	60	1	0	0	0	0	0	0	0
-127	60	1	0	0	0	0	0	0	0
-125	60	1	0	0	0	0	0	0	0
-123	60	1	0	0	0	0	0	0	0
-121	60	1	0	0	0	0	0	0	0
-119	60	1	0	0	0	0	0	0	0
-117	60	1	0	0	0	0	0	0	0
-115	60	1	0	0	0	0	0	0	0
-113	60	1	0	0	0	0	0	0	0
-111	60	1	0	0	0	0	2	0	0
-109	60	1	0	0	0	0	0	0	0
-107	60	1	0	0	0	0	0	0	0
-105	60	1	0	0	0	0	0	0	0
-103	60	1	0	0	0	0	0	0	0
-101	60	1	0	0	0	0	0	0	0
-99	60	1	0	0	0	0	0	0	0
-97	60	1	0	0	0	0	0	0	0
-95	60	1	0	0	0	0	0	0	0
-93	60	0	0	0	0	0	0	0	0
-91	60	0	0	0	0	0	0	0	0
-89	60	0	0	0	0	0	0	0	0
-87	60	0	0	0	0	0	0	0	0
-85	60	0	0	0	0	0	0	0	0
-83	60	0	0	0	0	0	0	0	0
-81	60	0	0	0	0	0	0	0	0
-79	60	0	0	0	0	0	0	0	0
-77	60	1	0	0	0	0	0	0	0
-75	60	1	0	0	0	0	0	0	0
-73	60	1	0	0	0	0	0	0	0
-71	60	1	0	0	0	0	0	0	0
-69	60	0	0	0	0	0	0	0	0
-67	60	0	0	0	0	0	0	0	0
-65	60	1	0	0	0	0	0	0	0
-63	60	0	0	0	0	0	0	0	0
-61	60	0	0	0	0	0	0	0	0
-59	60	0	0	0	0	0	0	0	0
-57	60	0	0	0	0	0	0	0	0
-55	60	0	0	0	0	0	1	0	0
-53	60	0	0	0	0	0	0	0	0
-51	60	0	0	0	0	0	0	0	0
-49	60	0	0	0	0	0	0	0	0
-47	60	0	0	0	0	0	0	0	0
-45	60	0	0	0	0	0	0	0	0
-43	60	0	0	0	0	0	0	0	0
-41	60	0	0	0	0	0	0	0	0
-39	60	0	0	0	0	0	0	0	0
-37	60	0	0	0	0	0	0	0	0
-35	60	0	0	0	0	0	0	0	0
-33	60	0	0	0	0	0	0	0	0
-163	58	0	0	0	0	0	0	0	0
-161	58	0	0	0	0	0	0	0	0
-159	58	0	0	0	0	0	0	0	0
-157	58	1	0	0	0	0	0	0	0
-155	58	1	0	0	0	0	0	0	0
-153	58	0	0	0	0	0	0	0	0
-151	58	0	0	0	0	0	0	0	0
-149	58	0	0	0	0	0	0	0	0
-147	58	0	0	0	0	0	0	0	0
-145	58	0	0	0	0	0	0	0	0
-143	58	0	0	0	0	0	0	0	0
-141	58	0	0	0	0	0	0	0	0
-139	58	0	0	0	0	0	0	0	0
-137	58	0	0	0	0	0	0	0	0
-135	58	1	0	0	0	0	0	0	0
-133	58	1	0	0	0	0	0	0	0
-131	58	1	0	0	0	0	0	0	0
-129	58	1	0	0	0	0	0	0	0
-127	58	1	0	0	0	0	0	0	0
-125	58	1	0	0	0	0	0	0	0
-123	58	1	0	0	0	0	0	0	0
-121	58	1	0	0	0	0	0	0	0
-119	58	1	0	0	0	0	0	0	0
-117	58	1	0	0	0	0	0	0	0
-115	58	1	0	0	0	0	6	0	0
-113	58	1	0	0	0	0	0	0	0
-111	58	1	0	0	0	0	2	0	0
-109	58	1	0	0	0	0	0	0	0
-107	58	1	0	0	0	0	0	0	0
-105	58	1	0	0	0	0	0	0	0
-103	58	1	0	0	0	0	0	0	0
-101	58	1	0	0	0	0	0	0	0
-99	58	1	0	0	0	0	0	0	0
-97	58	1	0	0	0	0	0	0	0
-95	58	1	0	0	0	0	0	0	0
-93	58	1	0	0	0	0	0	0	0
-91	58	0	0	0	0	0	0	0	0
-89	58	0	0	0	0	0	0	0	0
-87	58	0	0	0	0	0	0	0	0
-85	58	0	0	0	0	0	0	0	0
-83	58	0	0	0	0	0	0	0	0
-81	58	0	0	0	0	0	0	0	0
-79	58	0	0	0	0	0	0	0	0
-77	58	0	0	0	0	0	0	0	0
-75	58	1	0	0	0	0	0	0	0
-73	58	1	0	0	0	0	0	0	0
-71	58	1	0	0	0	0	0	0	0
-69	58	1	0	0	0	0	0	0	0
-67	58	1	0	0	0	0	0	0	0
-65	58	1	0	0	0	0	0	0	0
-63	58	1	0	0	0	0	0	0	0
-61	58	0	0	0	0	0	0	0	0
-59	58	0	0	0	0	0	0	0	0
-57	58	0	0	0	0	0	0	0	0
-55	58	0	0	0	0	0	0	0	0
-53	58	0	0	0	0	0	0	0	0
-51	58	0	0	0	0	0	0	0	0
-49	58	0	0	0	0	0	0	0	0
-47	58	0	0	0	0	0	0	0	0
-45	58	0	0	0	0	0	0	0	0
-43	58	0	0	0	0	0	0	0	0
-41	58	0	0	0	0	0	0	0	0
-39	58	0	0	0	0	0	0	0	0
-37	58	0	0	0	0	0	0	0	0
-35	58	0	0	0	0	0	0	0	0
-33	58	0	0	0	0	0	0	0	0
-163	56	0	0	0	0	0	0	0	0
-161	56	0	0	0	0	0	0	0	0
-159	56	1	0	0	0	0	0	0	0
-157	56	0	0	0	0	0	0	0	0
-155	56	0	0	0	0	0	0	0	0
-153	56	0	0	0	0	0	0	0	0
-151	56	0	0	0	0	0	0	0	0
-149	56	0	0	0	0	0	0	0	0
-147	56	0	0	0	0	0	0	0	0
-145	56	0	0	0	0	0	0	0	0
-143	56	0	0	0	0	0	0	0	0
-141	56	0	0	0	0	0	0	0	0
-139	56	0	0	0	0	0	0	0	0
-137	56	0	0	0	0	0	0	0	0
-135	56	0	0	0	0	0	0	0	0
-133	56	0	0	0	0	0	0	0	0
-131	56	0	0	0	0	0	0	0	0
-129	56	1	0	0	0	0	2	0	0
-127	56	1	0	0	0	0	10	0	0
-125	56	1	0	0	0	0	0	0	0
-123	56	1	0	0	0	0	0	0	0
-121	56	1	0	0	0	0	2	0	0
-119	56	1	0	0	0	0	0	0	0
-117	56	1	0	0	0	0	11	0	0
-115	56	1	0	0	0	0	1	0	0
-113	56	1	0	0	0	0	1	0	0
-111	56	1	0	0	0	0	0	0	0
-109	56	1	0	0	0	0	0	0	0
-107	56	1	0	0	0	0	0	0	0
-105	56	1	0	0	0	0	0	0	0
-103	56	1	0	0	0	0	0	0	0
-101	56	1	0	0	0	0	0	0	0
-99	56	1	0	0	0	0	0	0	0
-97	56	1	0	0	0	0	0	0	0
-95	56	1	0	0	0	0	0	0	0
-93	56	1	0	0	0	0	0	0	0
-91	56	1	0	0	0	0	0	0	0
-89	56	1	0	0	0	0	0	0	0
-87	56	0	0	0	0	0	0	0	0
-85	56	0	0	0	0	0	0	0	0
-83	56	0	0	0	0	0	0	0	0
-81	56	0	0	0	0	0	0	0	0
-79	56	0	0	0	0	0	0	0	0
-77	56	0	0	0	0	0	0	0	0
-75	56	1	0	0	0	0	0	0	0
-73	56	1	0	0	0	0	0	0	0
-71	56	1	0	0	0	0	0	0	0
-69	56	1	0	0	0	0	0	0	0
-67	56	1	0	0	0	0	0	0	0
-65	56	1	0	0	0	0	0	0	0
-63	56	1	0	0	0	0	0	0	0
-61	56	0	0	0	0	0	0	0	0
-59	56	0	0	0	0	0	0	0	0
-57	56	0	0	0	0	0	0	0	0
-55	56	0	0	0	0	0	0	0	0
-53	56	0	0	0	0	0	0	0	0
-51	56	0	0	0	0	0	0	0	0
-49	56	0	0	0	0	0	0	0	0
-47	56	0	0	0	0	0	0	0	0
-45	56	0	0	0	0	0	0	0	0
-43	56	0	0	0	0	0	0	0	0
-41	56	0	0	0	0	0	0	0	0
-39	56	0	0	0	0	0	0	0	0
-37	56	0	0	0	0	0	0	0	0
-35	56	0	0	0	0	0	0	0	0
-33	56	0	0	0	0	0	0	0	0
-163	54	0	0	0	0	0	0	0	0
-161	54	0	0	0	0	0	0	0	0
-159	54	0	0	0	0	0	0	0	0
-157	54	0	0	0	0	0	0	0	0
-155	54	0	0	0	0	0	0	0	0
-153	54	0	0	0	0	0	0	0	0
-151	54	0	0	0	0	0	0	0	0
-149	54	0	0	0	0	0	0	0	0
-147	54	0	0	0	0	0	0	0	0
-145	54	0	0	0	0	0	0	0	0
-143	54	0	0	0	0	0	0	0	0
-141	54	0	0	0	0	0	0	0	0
-139	54	0	0	0	0	0	0	0	0
-137	54	0	0	0	0	0	0	0	0
-135	54	0	0	0	0	0	0	0	0
-133	54	1	0	0	0	0	0	0	0
-131	54	0	0	0	0	0	0	0	0
-129	54	1	0	0	0	0	1	0	0
-127	54	1	0	0	0	0	1	0	0
-125	54	1	0	0	0	0	0	0	0
-123	54	1	0	0	0	0	1	0	0
-121	54	1	0	0	0	0	5	0	0
-119	54	1	0	0	0	0	0	0	0
-117	54	1	0	0	0	0	0	0	0
-115	54	1	0	0	0	0	2	0	0
-113	54	1	0	0	0	0	120	0	0
-111	54	1	1	0	0	0	47	0	0
-109	54	1	1	0	0	0	6	0	0
-107	54	1	0	0	0	0	0	0	0
-105	54	1	0	0	0	0	0	0	0
-103	54	1	0	0	0	0	0	0	0
-101	54	1	0	0	0	0	0	0	0
-99	54	1	0	0	0	0	0	0	0
-97	54	1	0	0	0	0	0	0	0
-95	54	1	0	0	0	0	76	0	0
-93	54	1	0	0	0	0	0	0	0
-91	54	1	0	0	0	0	0	0	0
-89	54	1	0	0	0	0	0	0	0
-87	54	1	0	0	0	0	0	0	0
-85	54	1	0	0	0	0	0	0	0
-83	54	1	0	0	0	0	0	0	0
-81	54	0	0	0	0	0	0	0	0
-79	54	0	0	0	0	0	1	0	0
-77	54	1	0	0	0	0	0	0	0
-75	54	1	0	0	0	0	0	0	0
-73	54	1	0	0	0	0	0	0	0
-71	54	1	0	0	0	0	0	0	0
-69	54	1	0	0	0	0	0	0	0
-67	54	1	0	0	0	0	0	0	0
-65	54	1	0	0	0	0	0	0	0
-63	54	1	0	0	0	0	0	0	0
-61	54	1	0	0	0	0	0	0	0
-59	54	1	0	0	0	0	0	0	0
-57	54	0	0	0	0	0	0	0	0
-55	54	0	0	0	0	0	0	0	0
-53	54	0	0	0	0	0	0	0	0
-51	54	0	0	0	0	0	0	0	0
-49	54	0	0	0	0	0	0	0	0
-47	54	0	0	0	0	0	0	0	0
-45	54	0	0	0	0	0	0	0	0
-43	54	0	0	0	0	0	0	0	0
-41	54	0	0	0	0	0	0	0	0
-39	54	0	0	0	0	0	0	0	0
-37	54	0	0	0	0	0	0	0	0
-35	54	0	0	0	0	0	0	0	0
-33	54	0	0	0	0	0	0	0	0
-163	52	0	0	0	0	0	0	0	0
-161	52	0	0	0	0	0	0	0	0
-159	52	0	0	0	0	0	0	0	0
-157	52	0	0	0	0	0	0	0	0
-155	52	0	0	0	0	0	0	0	0
-153	52	0	0	0	0	0	0	0	0
-151	52	0	0	0	0	0	0	0	0
-149	52	0	0	0	0	0	0	0	0
-147	52	0	0	0	0	0	0	0	0
-145	52	0	0	0	0	0	0	0	0
-143	52	0	0	0	0	0	0	0	0
-141	52	0	0	0	0	0	0	0	0
-139	52	0	0	0	0	0	0	0	0
-137	52	0	0	0	0	0	0	0	0
-135	52	0	0	0	0	0	0	0	0
-133	52	0	0	0	0	0	0	0	0
-131	52	0	0	0	0	0	0	0	0
-129	52	0	0	0	0	0	0	0	0
-127	52	1	0	0	0	0	2	0	0
-125	52	1	0	0	0	0	2	0	0
-123	52	1	0	0	0	0	0	0	0
-121	52	1	1	0	0	0	7	0	0
-119	52	1	0	0	0	0	3	0	0
-117	52	1	0	0	0	0	3	0	0
-115	52	1	0	0	0	0	6	0	0
-113	52	1	1	0	0	0	14	0	0
-111	52	1	2	0	0	0	23	0	0
-109	52	1	1	0	0	0	1	0	0
-107	52	1	1	0	0	0	0	0	0
-105	52	1	1	0	0	0	6	0	0
-103	52	1	1	0	0	0	0	0	0
-101	52	1	0	0	0	0	0	0	0
-99	52	1	0	0	0	0	3	0	0
-97	52	1	0	0	0	0	1	0	0
-95	52	1	0	0	0	0	2	0	0
-93	52	1	0	0	0	0	0	0	0
-91	52	1	0	0	0	0	0	0	0
-89	52	1	0	0	0	0	0	0	0
-87	52	1	0	0	0	0	0	0	0
-85	52	1	0	0	0	0	0	0	0
-83	52	1	0	0	0	0	0	0	0
-81	52	1	0	0	0	0	0	0	0
-79	52	0	0	0	0	0	4	0	0
-77	52	1	0	0	0	0	1	0	0
-75	52	1	0	0	0	0	0	0	0
-73	52	1	0	0	0	0	0	0	0
-71	52	1	0	0	0	0	0	0	0
-69	52	1	0	0	0	0	0	0	0
-67	52	1	0	0	0	0	0	0	0
-65	52	1	0	0	0	0	0	0	0
-63	52	1	0	0	0	0	0	0	0
-61	52	1	0	0	0	0	0	0	0
-59	52	1	0	0	0	0	0	0	0
-57	52	1	0	0	0	0	0	0	0
-55	52	0	0	0	0	0	0	0	0
-53	52	0	0	0	0	0	0	0	0
-51	52	0	0	0	0	0	0	0	0
-49	52	0	0	0	0	0	0	0	0
-47	52	0	0	0	0	0	0	0	0
-45	52	0	0	0	0	0	0	0	0
-43	52	0	0	0	0	0	0	0	0
-41	52	0	0	0	0	0	0	0	0
-39	52	0	0	0	0	0	0	0	0
-37	52	0	0	0	0	0	0	0	0
-35	52	0	0	0	0	0	0	0	0
-33	52	0	0	0	0	0	0	0	0
-163	50	0	0	0	0	0	0	0	0
-161	50	0	0	0	0	0	0	0	0
-159	50	0	0	0	0	0	0	0	0
-157	50	0	0	0	0	0	0	0	0
-155	50	0	0	0	0	0	0	0	0
-153	50	0	0	0	0	0	0	0	0
-151	50	0	0	0	0	0	0	0	0
-149	50	0	0	0	0	0	0	0	0
-147	50	0	0	0	0	0	0	0	0
-145	50	0	0	0	0	0	0	0	0
-143	50	0	0	0	0	0	0	0	0
-141	50	0	0	0	0	0	0	0	0
-139	50	0	0	0	0	0	0	0	0
-137	50	0	0	0	0	0	0	0	0
-135	50	0	0	0	0	0	0	0	0
-133	50	0	0	0	0	0	0	0	0
-131	50	0	0	0	0	0	0	0	0
-129	50	0	0	0	0	0	0	0	0
-127	50	0	0	0	0	0	0	0	0
-125	50	0	2	0	0	0	151	0	0
-123	50	1	0	0	0	0	142	0	0
-121	50	1	1	0	0	0	62	0	0
-119	50	1	3	0	0	0	132	0	0
-117	50	1	1	0	0	0	25	0	0
-115	50	1	1	0	0	0	15	0	0
-113	50	1	2	0	0	0	32	0	0
-111	50	1	4	0	0	0	44	0	0
-109	50	1	5	0	0	0	56	0	0
-107	50	1	4	0	0	0	0	0	0
-105	50	1	4	0	0	0	0	0	0
-103	50	1	1	0	0	0	4	0	0
-101	50	1	2	0	0	0	0	0	0
-99	50	1	2	0	0	0	0	0	0
-97	50	1	2	0	0	0	169	0	0
-95	50	1	1	0	0	0	2	0	0
-93	50	1	0	0	0	0	0	0	0
-91	50	1	0	0	0	0	1	0	0
-89	50	1	0	0	0	0	0	0	0
-87	50	1	0	0	0	0	0	0	0
-85	50	1	0	0	0	0	0	0	0
-83	50	1	0	0	0	0	0	0	0
-81	50	1	0	0	0	0	4	0	0
-79	50	1	0	0	0	0	0	0	0
-77	50	1	0	0	0	0	0	0	0
-75	50	1	0	0	0	0	0	0	0
-73	50	1	0	0	0	0	0	0	0
-71	50	1	0	0	0	0	0	0	0
-69	50	1	0	0	0	0	0	0	0
-67	50	1	0	0	0	0	12	0	0
-65	50	0	0	0	0	0	0	0	0
-63	50	0	0	0	0	0	1	0	0
-61	50	0	0	0	0	0	0	0	0
-59	50	0	0	0	0	0	0	0	0
-57	50	1	0	0	0	0	0	0	0
-55	50	0	0	0	0	0	0	0	0
-53	50	0	0	0	0	0	0	0	0
-51	50	0	0	0	0	0	0	0	0
-49	50	0	0	0	0	0	0	0	0
-47	50	0	0	0	0	0	0	0	0
-45	50	0	0	0	0	0	0	0	0
-43	50	0	0	0	0	0	0	0	0
-41	50	0	0	0	0	0	0	0	0
-39	50	0	0	0	0	0	0	0	0
-37	50	0	0	0	0	0	0	0	0
-35	50	0	0	0	0	0	0	0	0
-33	50	0	0	0	0	0	0	0	0
-163	48	0	0	0	0	0	0	0	0
-161	48	0	0	0	0	0	0	0	0
-159	48	0	0	0	0	0	0	0	0
-157	48	0	0	0	0	0	0	0	0
-155	48	0	0	0	0	0	0	0	0
-153	48	0	0	0	0	0	0	0	0
-151	48	0	0	0	0	0	0	0	0
-149	48	0	0	0	0	0	0	0	0
-147	48	0	0	0	0	0	0	0	0
-145	48	0	0	0	0	0	0	0	0
-143	48	0	0	0	0	0	0	0	0
-141	48	0	0	0	0	0	0	0	0
-139	48	0	0	0	0	0	0	0	0
-137	48	0	0	0	0	0	0	0	0
-135	48	0	0	0	0	0	0	0	0
-133	48	0	0	0	0	0	0	0	0
-131	48	0	0	0	0	0	0	0	0
-129	48	0	0	0	0	0	0	0	0
-127	48	0	0	0	0	0	0	0	0
-125	48	0	0	0	0	0	0	0	0
-123	48	1	1	0	0	0	288	0	0
-121	48	1	2	0	0	0	917	0	0
-119	48	1	5	0	0	0	845	0	0
-117	48	1	4	0	0	0	104	0	0
-115	48	1	2	0	0	0	80	0	0
-113	48	1	2	0	0	0	123	0	0
-111	48	1	4	0	0	0	41	0	0
-109	48	1	5	0	0	0	117	0	1
-107	48	1	4	0	0	0	13	0	0
-105	48	1	4	0	0	0	10	0	0
-103	48	1	4	0	0	0	14	0	0
-101	48	1	3	0	0	0	8	0	0
-99	48	1	2	0	0	0	17	0	0
-97	48	1	2	0	0	0	10	0	0
-95	48	1	2	0	0	0	10	0	0
-93	48	1	1	0	0	0	4	0	0
-91	48	1	1	0	0	0	0	0	0
-89	48	1	0	0	0	0	5	0	0
-87	48	1	0	0	0	0	4	0	0
-85	48	1	0	0	0	0	0	0	0
-83	48	1	0	0	0	0	1	0	0
-81	48	1	0	0	0	0	0	0	0
-79	48	1	0	0	0	0	1	0	0
-77	48	1	0	0	0	0	0	0	0
-75	48	1	0	0	0	0	5	0	0
-73	48	1	0	0	0	0	0	0	0
-71	48	1	0	0	0	0	0	0	0
-69	48	1	0	0	0	0	0	0	0
-67	48	1	2	0	0	0	3	0	0
-65	48	0	1	0	0	0	12	0	0
-63	48	0	0	0	0	0	10	0	0
-61	48	0	0	0	0	0	0	0	0
-59	48	1	0	0	0	0	0	0	0
-57	48	1	0	0	0	0	0	0	0
-55	48	1	0	0	0	0	0	0	0
-53	48	0	0	0	0	0	0	0	0
-51	48	0	0	0	0	0	0	0	0
-49	48	0	0	0	0	0	0	0	0
-47	48	0	0	0	0	0	0	0	0
-45	48	0	0	0	0	0	0	0	0
-43	48	0	0	0	0	0	0	0	0
-41	48	0	0	0	0	0	0	0	0
-39	48	0	0	0	0	0	0	0	0
-37	48	0	0	0	0	0	0	0	0
-35	48	0	0	0	0	0	0	0	0
-33	48	0	0	0	0	0	0	0	0
-163	46	0	0	0	0	0	0	0	0
-161	46	0	0	0	0	0	0	0	0
-159	46	0	0	0	0	0	0	0	0
-157	46	0	0	0	0	0	0	0	0
-155	46	0	0	0	0	0	0	0	0
-153	46	0	0	0	0	0	0	0	0
-151	46	0	0	0	0	0	0	0	0
-149	46	0	0	0	0	0	0	0	0
-147	46	0	0	0	0	0	0	0	0
-145	46	0	0	0	0	0	0	0	0
-143	46	0	0	0	0	0	0	0	0
-141	46	0	0	0	0	0	0	0	0
-139	46	0	0	0	0	0	0	0	0
-137	46	0	0	0	0	0	0	0	0
-135	46	0	0	0	0	0	0	0	0
-133	46	0	0	0	0	0	0	0	0
-131	46	0	0	0	0	0	0	0	0
-129	46	0	0	0	0	0	0	0	0
-127	46	0	0	0	0	0	0	0	0
-125	46	0	0	0	0	0	0	0	0
-123	46	1	0	0	0	0	317	0	0
-121	46	1	3	0	0	0	849	0	10
-119	46	1	4	0	0	0	135	0	0
-117	46	1	4	0	0	0	224	0	0
-115	46	1	3	0	0	0	39	0	0
-113	46	1	3	0	0	0	86	0	0
-111	46	1	4	0	0	0	16	0	0
-109	46	1	3	0	0	0	10	0	0
-107	46	1	4	0	0	0	194	0	16
-105	46	1	5	0	0	0	36	0	0
-103	46	1	4	0	0	0	60	0	0
-101	46	1	4	0	0	0	102	0	0
-99	46	1	4	0	0	0	13	0	0
-97	46	1	2	0	0	0	17	0	0
-95	46	1	3	0	0	0	21	0	0
-93	46	1	4	0	0	0	47	0	0
-91	46	1	5	0	0	0	8	0	0
-89	46	1	4	0	0	0	63	0	0
-87	46	1	4	0	0	0	17	0	0
-85	46	1	1	0	0	0	49	0	1
-83	46	1	4	0	0	0	146	0	12
-81	46	1	2	0	0	0	47	0	0
-79	46	1	3	0	0	0	64	0	0
-77	46	1	4	0	0	0	6	0	1
-75	46	1	4	0	0	0	6	0	0
-73	46	1	3	0	0	0	12	0	0
-71	46	1	2	0	0	0	15	0	0
-69	46	1	2	0	0	0	17	0	0
-67	46	1	2	0	0	0	27	0	0
-65	46	1	2	0	0	0	3	0	0
-63	46	0	2	0	0	0	0	0	0
-61	46	1	0	0	0	0	2	0	0
-59	46	0	0	0	0	0	10	0	0
-57	46	0	0	0	0	0	0	0	0
-55	46	0	0	0	0	0	0	0	0
-53	46	0	0	0	0	0	0	0	0
-51	46	0	0	0	0	0	0	0	0
-49	46	0	0	0	0	0	0	0	0
-47	46	0	0	0	0	0	0	0	0
-45	46	0	0	0	0	0	0	0	0
-43	46	0	0	0	0	0	0	0	0
-41	46	0	0	0	0	0	0	0	0
-39	46	0	0	0	0	0	0	0	0
-37	46	0	0	0	0	0	0	0	0
-35	46	0	0	0	0	0	0	0	0
-33	46	0	0	0	0	0	0	0	0
-163	44	0	0	0	0	0	0	0	0
-161	44	0	0	0	0	0	0	0	0
-159	44	0	0	0	0	0	0	0	0
-157	44	0	0	0	0	0	0	0	0
-155	44	0	0	0	0	0	0	0	0
-153	44	0	0	0	0	0	0	0	0
-151	44	0	0	0	0	0	0	0	0
-149	44	0	0	0	0	0	0	0	0
-147	44	0	0	0	0	0	0	0	0
-145	44	0	0	0	0	0	0	0	0
-143	44	0	0	0	0	0	0	0	0
-141	44	0	0	0	0	0	0	0	0
-139	44	0	0	0	0	0	0	0	0
-137	44	0	0	0	0	0	0	0	0
-135	44	0	0	0	0	0	0	0	0
-133	44	0	0	0	0	0	0	0	0
-131	44	0	0	0	0	0	0	0	0
-129	44	0	0	0	0	0	0	0	0
-127	44	0	0	0	0	0	0	0	0
-125	44	0	0	0	0	0	0	0	0
-123	44	1	1	0	0	0	457	0	0
-121	44	1	3	0	0	0	158	0	0
-119	44	1	5	0	0	0	40	0	0
-117	44	1	5	0	0	0	87	0	0
-115	44	1	4	0	0	0	306	0	4
-113	44	1	2	0	0	0	79	0	0
-111	44	1	3	0	0	0	20	0	0
-109	44	1	2	0	0	0	56	0	0
-107	44	1	3	0	1	1	34	0	1
-105	44	1	5	0	1	1	193	0	0
-103	44	1	6	0	1	1	298	0	6
-101	44	1	5	0	1	1	92	0	2
-99	44	1	4	0	0	0	575	0	0
-97	44	1	3	0	0	0	93	0	0
-95	44	1	4	0	1	1	15	0	1
-93	44	1	5	0	1	1	57	0	0
-91	44	1	11	0	1	1	73	0	6
-89	44	1	6	0	0	0	71	0	1
-87	44	1	6	0	0	0	113	0	0
-85	44	1	9	0	1	1	31	0	2
-83	44	1	9	0	1	1	47	0	2
-81	44	1	2	0	1	1	9	0	0
-79	44	1	7	0	1	1	79	0	4
-77	44	1	6	0	1	1	123	0	8
-75	44	1	6	0	1	1	63	0	4
-73	44	1	6	0	1	1	224	0	15
-71	44	1	5	0	1	1	281	0	16
-69	44	0	5	0	1	1	195	0	12
-67	44	0	0	0	0	0	92	0	2
-65	44	1	0	0	0	0	29	0	0
-63	44	0	0	0	0	0	14	0	0
-61	44	0	0	0	0	0	0	0	0
-59	44	0	0	0	0	0	0	0	0
-57	44	0	0	0	0	0	0	0	0
-55	44	0	0	0	0	0	0	0	0
-53	44	0	0	0	0	0	0	0	0
-51	44	0	0	0	0	0	0	0	0
-49	44	0	0	0	0	0	0	0	0
-47	44	0	0	0	0	0	0	0	0
-45	44	0	0	0	0	0	0	0	0
-43	44	0	0	0	0	0	0	0	0
-41	44	0	0	0	0	0	0	0	0
-39	44	0	0	0	0	0	0	0	0
-37	44	0	0	0	0	0	0	0	0
-35	44	0	0	0	0	0	0	0	0
-33	44	0	0	0	0	0	0	0	0
-163	42	0	0	0	0	0	0	0	0
-161	42	0	0	0	0	0	0	0	0
-159	42	0	0	0	0	0	0	0	0
-157	42	0	0	0	0	0	0	0	0
-155	42	0	0	0	0	0	0	0	0
-153	42	0	0	0	0	0	0	0	0
-151	42	0	0	0	0	0	0	0	0
-149	42	0	0	0	0	0	0	0	0
-147	42	0	0	0	0	0	0	0	0
-145	42	0	0	0	0	0	0	0	0
-143	42	0	0	0	0	0	0	0	0
-141	42	0	0	0	0	0	0	0	0
-139	42	0	0	0	0	0	0	0	0
-137	42	0	0	0	0	0	0	0	0
-135	42	0	0	0	0	0	0	0	0
-133	42	0	0	0	0	0	0	0	0
-131	42	0	0	0	0	0	0	0	0
-129	42	0	0	0	0	0	0	0	0
-127	42	0	0	0	0	0	0	0	0
-125	42	0	0	0	0	0	0	0	0
-123	42	1	9	0	0	0	1157	0	7
-121	42	1	7	0	1	1	910	0	23
-119	42	1	5	0	0	0	324	0	0
-117	42	1	5	0	0	0	103	0	0
-115	42	1	5	0	0	0	71	0	0
-113	42	1	5	0	0	0	42	0	0
-111	42	1	4	0	0	0	210	0	0
-109	42	1	2	0	1	1	19	0	0
-107	42	1	3	0	1	1	44	0	1
-105	42	1	5	0	1	1	35	0	0
-103	42	1	7	0	1	1	140	0	1
-101	42	1	6	0	1	1	54	0	2
-99	42	1	7	0	1	1	127	0	8
-97	42	1	7	0	1	1	73	0	10
-95	42	1	9	0	1	1	71	0	2
-93	42	1	9	0	1	1	119	0	4
-91	42	1	12	0	1	1	77	0	0
-89	42	1	10	0	1	1	35	0	2
-87	42	1	8	0	1	1	144	0	3
-85	42	1	10	0	1	1	189	0	6
-83	42	1	11	0	1	1	399	0	8
-81	42	1	8	0	1	1	499	0	12
-79	42	1	8	0	1	1	1919	0	72
-77	42	1	7	0	1	1	1212	0	79
-75	42	1	8	0	1	1	1759	0	171
-73	42	1	11	0	1	1	511	0	40
-71	42	1	8	0	1	1	1319	0	79
-69	42	0	0	0	0	0	389	0	34
-67	42	0	0	0	0	0	0	0	0
-65	42	0	0	0	0	0	0	0	0
-63	42	0	0	0	0	0	0	0	0
-61	42	0	0	0	0	0	0	0	0
-59	42	0	0	0	0	0	0	0	0
-57	42	0	0	0	0	0	0	0	0
-55	42	0	0	0	0	0	0	0	0
-53	42	0	0	0	0	0	0	0	0
-51	42	0	0	0	0	0	0	0	0
-49	42	0	0	0	0	0	0	0	0
-47	42	0	0	0	0	0	0	0	0
-45	42	0	0	0	0	0	0	0	0
-43	42	0	0	0	0	0	0	0	0
-41	42	0	0	0	0	0	0	0	0
-39	42	0	0	0	0	0	0	0	0
-37	42	0	0	0	0	0	0	0	0
-35	42	0	0	0	0	0	0	0	0
-33	42	0	0	0	0	0	0	0	0
-163	40	0	0	0	0	0	0	0	0
-161	40	0	0	0	0	0	0	0	0
-159	40	0	0	0	0	0	0	0	0
-157	40	0	0	0	0	0	0	0	0
-155	40	0	0	0	0	0	0	0	0
-153	40	0	0	0	0	0	0	0	0
-151	40	0	0	0	0	0	0	0	0
-149	40	0	0	0	0	0	0	0	0
-147	40	0	0	0	0	0	0	0	0
-145	40	0	0	0	0	0	0	0	0
-143	40	0	0	0	0	0	0	0	0
-141	40	0	0	0	0	0	0	0	0
-139	40	0	0	0	0	0	0	0	0
-137	40	0	0	0	0	0	0	0	0
-135	40	0	0	0	0	0	0	0	0
-133	40	0	0	0	0	0	0	0	0
-131	40	0	0	0	0	0	0	0	0
-129	40	0	0	0	0	0	0	0	0
-127	40	0	0	0	0	0	0	0	0
-125	40	0	0	0	0	0	0	0	0
-123	40	1	9	0	0	0	1329	0	4
-121	40	1	10	0	1	1	1606	0	14
-119	40	1	5	0	0	0	1276	0	22
-117	40	1	8	0	1	1	85	0	8
-115	40	1	5	0	0	0	117	0	1
-113	40	1	4	0	1	1	117	0	2
-111	40	1	6	0	1	1	746	0	20
-109	40	1	6	0	1	1	95	0	10
-107	40	1	5	0	1	1	74	0	4
-105	40	1	4	0	1	1	176	0	2
-103	40	1	6	0	1	1	982	0	4
-101	40	1	6	0	1	1	171	0	12
-99	40	1	9	0	1	1	415	0	23
-97	40	1	9	0	1	1	408	0	56
-95	40	1	16	0	1	1	1480	0	96
-93	40	1	14	0	1	1	223	0	5
-91	40	1	13	0	1	1	46	0	0
-89	40	1	12	0	1	1	77	0	3
-87	40	1	9	0	1	1	66	0	5
-85	40	1	8	0	1	1	250	0	13
-83	40	1	8	0	1	1	1444	0	73
-81	40	1	12	0	1	1	152	0	5
-79	40	1	10	0	1	1	2135	0	156
-77	40	1	12	0	1	1	1191	0	92
-75	40	1	12	0	1	1	1107	0	95
-73	40	0	0	0	0	0	348	0	31
-71	40	0	0	0	0	0	28	0	0
-69	40	0	0	0	0	0	0	0	0
-67	40	0	0	0	0	0	0	0	0
-65	40	0	0	0	0	0	0	0	0
-63	40	0	0	0	0	0	0	0	0
-61	40	0	0	0	0	0	0	0	0
-59	40	0	0	0	0	0	0	0	0
-57	40	0	0	0	0	0	0	0	0
-55	40	0	0	0	0	0	0	0	0
-53	40	0	0	0	0	0	0	0	0
-51	40	0	0	0	0	0	0	0	0
-49	40	0	0	0	0	0	0	0	0
-47	40	0	0	0	0	0	0	0	0
-45	40	0	0	0	0	0	0	0	0
-43	40	0	0	0	0	0	0	0	0
-41	40	0	0	0	0	0	0	0	0
-39	40	0	0	0	0	0	0	0	0
-37	40	0	0	0	0	0	0	0	0
-35	40	0	0	0	0	0	0	0	0
-33	40	0	0	0	0	0	0	0	0
-163	38	0	0	0	0	0	0	0	0
-161	38	0	0	0	0	0	0	0	0
-159	38	0	0	0	0	0	0	0	0
-157	38	0	0	0	0	0	0	0	0
-155	38	0	0	0	0	0	0	0	0
-153	38	0	0	0	0	0	0	0	0
-151	38	0	0	0	0	0	0	0	0
-149	38	0	0	0	0	0	0	0	0
-147	38	0	0	0	0	0	0	0	0
-145	38	0	0	0	0	0	0	0	0
-143	38	0	0	0	0	0	0	0	0
-141	38	0	0	0	0	0	0	0	0
-139	38	0	0	0	0	0	0	0	0
-137	38	0	0	0	0	0	0	0	0
-135	38	0	0	0	0	0	0	0	0
-133	38	0	0	0	0	0	0	0	0
-131	38	0	0	0	0	0	0	0	0
-129	38	0	0	0	0	0	0	0	0
-127	38	0	0	0	0	0	0	0	0
-125	38	0	0	0	0	0	0	0	0
-123	38	1	0	0	0	0	413	0	1
-121	38	1	9	0	0	0	7730	0	139
-119	38	1	8	0	0	0	1597	0	64
-117	38	1	9	0	2	2	433	0	40
-115	38	1	6	0	1	1	93	0	18
-113	38	1	5	0	1	1	225	0	39
-111	38	1	8	0	1	1	112	0	1
-109	38	1	6	0	1	1	106	0	1
-107	38	1	4	0	1	1	151	0	1
-105	38	1	5	0	1	1	156	0	1
-103	38	1	8	0	1	1	180	0	8
-101	38	1	9	0	2	2	487	0	30
-99	38	1	14	0	1	1	1735	0	210
-97	38	1	19	0	1	1	1860	0	119
-95	38	1	20	0	1	1	5075	0	269
-93	38	1	20	0	1	1	1428	0	63
-91	38	1	18	0	1	1	62	0	0
-89	38	1	17	0	1	1	317	0	17
-87	38	1	14	0	1	1	366	0	22
-85	38	1	13	0	1	1	108	0	8
-83	38	1	13	0	1	1	251	0	8
-81	38	1	12	0	1	1	292	0	9
-79	38	1	12	0	1	1	1734	0	121
-77	38	1	18	0	3	2	4014	0	146
-75	38	0	12	0	1	1	1632	0	149
-73	38	0	0	0	0	0	3	0	0
-71	38	0	0	0	0	0	0	0	0
-69	38	0	0	0	0	0	1	0	0
-67	38	0	0	0	0	0	0	0	0
-65	38	0	0	0	0	0	0	0	0
-63	38	0	0	0	0	0	0	0	0
-61	38	0	0	0	0	0	0	0	0
-59	38	0	0	0	0	0	0	0	0
-57	38	0	0	0	0	0	0	0	0
-55	38	0	0	0	0	0	0	0	0
-53	38	0	0	0	0	0	0	0	0
-51	38	0	0	0	0	0	0	0	0
-49	38	0	0	0	0	0	0	0	0
-47	38	0	0	0	0	0	0	0	0
-45	38	0	0	0	0	0	0	0	0
-43	38	0	0	0	0	0	0	0	0
-41	38	0	0	0	0	0	0	0	0
-39	38	0	0	0	0	0	0	0	0
-37	38	0	0	0	0	0	0	0	0
-35	38	0	0	0	0	0	0	0	0
-33	38	0	0	0	0	0	0	0	0
-163	36	0	0	0	0	0	0	0	0
-161	36	0	0	0	0	0	0	0	0
-159	36	0	0	0	0	0	0	0	0
-157	36	0	0	0	0	0	0	0	0
-155	36	0	0	0	0	0	0	0	0
-153	36	0	0	0	0	0	0	0	0
-151	36	0	0	0	0	0	0	0	0
-149	36	0	0	0	0	0	0	0	0
-147	36	0	0	0	0	0	0	0	0
-145	36	0	0	0	0	0	0	0	0
-143	36	0	0	0	0	0	0	0	0
-141	36	0	0	0	0	0	0	0	0
-139	36	0	0	0	0	0	0	0	0
-137	36	0	0	0	0	0	0	0	0
-135	36	0	0	0	0	0	0	0	0
-133	36	0	0	0	0	0	0	0	0
-131	36	0	0	0	0	0	0	0	0
-129	36	0	0	0	0	0	0	0	0
-127	36	0	0	0	0	0	0	0	0
-125	36	0	0	0	0	0	0	0	0
-123	36	0	0	0	0	0	0	0	0
-121	36	1	0	0	0	0	989	0	10
-119	36	1	8	0	1	1	1014	0	32
-117	36	1	16	0	2	2	1611	0	245
-115	36	1	17	0	3	3	744	0	212
-113	36	1	13	0	2	2	258	0	44
-111	36	1	9	0	1	1	232	0	8
-109	36	1	6	0	1	1	112	0	0
-107	36	1	4	0	1	1	299	0	2
-105	36	1	7	0	1	1	1600	0	59
-103	36	1	13	0	1	1	633	0	126
-101	36	1	16	0	3	3	609	0	68
-99	36	1	17	0	2	2	536	0	101
-97	36	1	24	0	3	3	1557	0	134
-95	36	1	25	0	3	2	3403	0	812
-93	36	1	21	0	2	1	412	0	13
-91	36	1	21	0	2	1	44	0	0
-89	36	1	21	0	4	3	121	0	16
-87	36	1	20	0	2	1	126	0	5
-85	36	1	15	0	2	1	108	0	2
-83	36	1	17	0	3	2	594	0	49
-81	36	1	14	0	2	2	1141	0	30
-79	36	1	16	0	2	1	1887	2	281
-77	36	1	19	0	3	2	2006	3	141
-75	36	0	0	0	0	0	2122	0	240
-73	36	0	0	0	0	0	0	0	0
-71	36	0	0	0	0	0	0	0	0
-69	36	0	0	0	0	0	0	0	0
-67	36	0	0	0	0	0	0	0	0
-65	36	0	0	0	0	0	0	0	0
-63	36	0	0	0	0	0	0	0	0
-61	36	0	0	0	0	0	0	0	0
-59	36	0	0	0	0	0	0	0	0
-57	36	0	0	0	0	0	0	0	0
-55	36	0	0	0	0	0	0	0	0
-53	36	0	0	0	0	0	0	0	0
-51	36	0	0	0	0	0	0	0	0
-49	36	0	0	0	0	0	0	0	0
-47	36	0	0	0	0	0	0	0	0
-45	36	0	0	0	0	0	0	0	0
-43	36	0	0	0	0	0	0	0	0
-41	36	0	0	0	0	0	0	0	0
-39	36	0	0	0	0	0	0	0	0
-37	36	0	0	0	0	0	0	0	0
-35	36	0	0	0	0	0	0	0	0
-33	36	0	0	0	0	0	0	0	0
-163	34	0	0	0	0	0	0	0	0
-161	34	0	0	0	0	0	0	0	0
-159	34	0	0	0	0	0	0	0	0
-157	34	0	0	0	0	0	0	0	0
-155	34	0	0	0	0	0	0	0	0
-153	34	0	0	0	0	0	0	0	0
-151	34	0	0	0	0	0	0	0	0
-149	34	0	0	0	0	0	0	0	0
-147	34	0	0	0	0	0	0	0	0
-145	34	0	0	0	0	0	0	0	0
-143	34	0	0	0	0	0	0	0	0
-141	34	0	0	0	0	0	0	0	0
-139	34	0	0	0	0	0	0	0	0
-137	34	0	0	0	0	0	0	0	0
-135	34	0	0	0	0	0	0	0	0
-133	34	0	0	0	0	0	0	0	0
-131	34	0	0	0	0	0	0	0	0
-129	34	0	0	0	0	0	0	0	0
-127	34	0	0	0	0	0	0	0	0
-125	34	0	0	0	0	0	0	0	0
-123	34	0	0	0	0	0	0	0	0
-121	34	0	0	0	0	0	0	0	0
-119	34	0	0	0	0	0	1025	0	22
-117	34	1	11	0	1	1	4216	0	471
-115	34	1	16	0	3	3	6288	3	1402
-113	34	1	21	0	4	4	504	1	84
-111	34	1	24	1	4	3	1201	12	185
-109	34	1	12	0	2	1	245	2	3
-107	34	1	9	0	1	1	1120	10	29
-105	34	1	19	0	2	2	1330	0	63
-103	34	1	15	0	3	3	412	0	47
-101	34	1	15	0	3	3	110	0	5
-99	34	1	18	0	3	3	343	0	91
-97	34	1	26	0	3	3	2480	0	492
-95	34	1	24	0	4	3	1519	0	79
-93	34	1	25	0	4	3	1538	0	81
-91	34	1	24	0	4	3	109	0	4
-89	34	1	23	0	4	3	494	0	23
-87	34	1	22	0	4	3	620	0	33
-85	34	1	23	0	3	2	182	1	12
-83	34	1	22	0	4	2	400	1	21
-81	34	1	26	0	4	2	361	4	64
-79	34	1	30	1	8	5	980	8	351
-77	34	0	0	0	0	0	2002	29	875
-75	34	0	0	0	0	0	271	0	55
-73	34	0	0	0	0	0	0	0	0
-71	34	0	0	0	0	0	0	0	0
-69	34	0	0	0	0	0	0	0	0
-67	34	0	0	0	0	0	0	0	0
-65	34	0	0	0	0	0	0	0	0
-63	34	0	0	0	0	0	0	0	0
-61	34	0	0	0	0	0	0	0	0
-59	34	0	0	0	0	0	0	0	0
-57	34	0	0	0	0	0	0	0	0
-55	34	0	0	0	0	0	0	0	0
-53	34	0	0	0	0	0	0	0	0
-51	34	0	0	0	0	0	0	0	0
-49	34	0	0	0	0	0	0	0	0
-47	34	0	0	0	0	0	0	0	0
-45	34	0	0	0	0	0	0	0	0
-43	34	0	0	0	0	0	0	0	0
-41	34	0	0	0	0	0	0	0	0
-39	34	0	0	0	0	0	0	0	0
-37	34	0	0	0	0	0	0	0	0
-35	34	0	0	0	0	0	0	0	0
-33	34	0	0	0	0	0	0	0	0
-163	32	0	0	0	0	0	0	0	0
-161	32	0	0	0	0	0	0	0	0
-159	32	0	0	0	0	0	0	0	0
-157	32	0	0	0	0	0	0	0	0
-155	32	0	0	0	0	0	0	0	0
-153	32	0	0	0	0	0	0	0	0
-151	32	0	0	0	0	0	0	0	0
-149	32	0	0	0	0	0	0	0	0
-147	32	0	0	0	0	0	0	0	0
-145	32	0	0	0	0	0	0	0	0
-143	32	0	0	0	0	0	0	0	0
-141	32	0	0	0	0	0	0	0	0
-139	32	0	0	0	0	0	0	0	0
-137	32	0	0	0	0	0	0	0	0
-135	32	0	0	0	0	0	0	0	0
-133	32	0	0	0	0	0	0	0	0
-131	32	0	0	0	0	0	0	0	0
-129	32	0	0	0	0	0	0	0	0
-127	32	0	0	0	0	0	0	0	0
-125	32	0	0	0	0	0	0	0	0
-123	32	0	0	0	0	0	0	0	0
-121	32	0	0	0	0	0	0	0	0
-119	32	0	0	0	0	0	0	0	0
-117	32	0	0	0	0	0	2240	0	75
-115	32	1	18	0	1	1	3218	0	408
-113	32	1	17	0	4	3	1156	3	499
-111	32	1	25	1	4	3	1055	20	198
-109	32	1	23	1	4	3	2516	44	351
-107	32	1	24	0	3	3	1887	7	121
-105	32	1	28	0	3	3	2890	1	233
-103	32	1	24	0	3	3	839	0	94
-101	32	1	18	0	3	3	211	0	26
-99	32	1	23	0	3	3	463	0	58
-97	32	1	26	0	3	3	1499	5	505
-95	32	1	24	1	3	3	607	9	40
-93	32	1	24	1	4	3	404	10	56
-91	32	1	22	1	4	3	426	14	64
-89	32	1	25	0	5	3	113	2	15
-87	32	1	26	0	6	3	222	1	12
-85	32	1	26	0	5	3	145	0	8
-83	32	1	27	0	8	5	573	2	70
-81	32	1	29	1	8	5	580	4	144
-79	32	0	0	0	0	0	305	7	83
-77	32	0	0	0	0	0	1	0	0
-75	32	0	0	0	0	0	0	0	0
-73	32	0	0	0	0	0	0	0	0
-71	32	0	0	0	0	0	0	0	0
-69	32	0	0	0	0	0	0	0	0
-67	32	0	0	0	0	0	0	0	0
-65	32	0	0	0	0	0	0	0	0
-63	32	0	0	0	0	0	0	0	0
-61	32	0	0	0	0	0	0	0	0
-59	32	0	0	0	0	0	0	0	0
-57	32	0	0	0	0	0	0	0	0
-55	32	0	0	0	0	0	0	0	0
-53	32	0	0	0	0	0	0	0	0
-51	32	0	0	0	0	0	0	0	0
-49	32	0	0	0	0	0	0	0	0
-47	32	0	0	0	0	0	0	0	0
-45	32	0	0	0	0	0	0	0	0
-43	32	0	0	0	0	0	0	0	0
-41	32	0	0	0	0	0	0	0	0
-39	32	0	0	0	0	0	0	0	0
-37	32	0	0	0	0	0	0	0	0
-35	32	0	0	0	0	0	0	0	0
-33	32	0	0	0	0	0	0	0	0
-163	30	0	0	0	0	0	0	0	0
-161	30	0	0	0	0	0	0	0	0
-159	30	0	0	0	0	0	0	0	0
-157	30	0	0	0	0	0	0	0	0
-155	30	0	0	0	0	0	0	0	0
-153	30	0	0	0	0	0	0	0	0
-151	30	0	0	0	0	0	0	0	0
-149	30	0	0	0	0	0	0	0	0
-147	30	0	0	0	0	0	0	0	0
-145	30	0	0	0	0	0	0	0	0
-143	30	0	0	0	0	0	0	0	0
-141	30	0	0	0	0	0	0	0	0
-139	30	0	0	0	0	0	0	0	0
-137	30	0	0	0	0	0	0	0	0
-135	30	0	0	0	0	0	0	0	0
-133	30	0	0	0	0	0	0	0	0
-131	30	0	0	0	0	0	0	0	0
-129	30	0	0	0	0	0	0	0	0
-127	30	0	0	0	0	0	0	0	0
-125	30	0	0	0	0	0	0	0	0
-123	30	0	0	0	0	0	0	0	0
-121	30	0	0	0	0	0	0	0	0
-119	30	0	0	0	0	0	0	0	0
-117	30	0	0	0	0	0	2	0	0
-115	30	1	0	0	0	0	605	0	44
-113	30	0	0	0	0	0	370	0	58
-111	30	1	30	1	4	2	548	5	114
-109	30	1	32	1	3	2	675	17	119
-107	30	1	28	0	2	1	691	1	54
-105	30	1	28	0	3	3	881	4	50
-103	30	1	35	0	3	3	1523	0	138
-101	30	1	31	1	3	3	995	6	131
-99	30	1	33	1	3	3	852	18	108
-97	30	1	26	1	3	3	1545	75	90
-95	30	1	24	1	3	3	1681	56	172
-93	30	1	19	1	3	3	283	3	37
-91	30	1	16	0	3	3	305	2	50
-89	30	0	14	0	3	3	390	3	74
-87	30	0	0	0	0	0	198	11	42
-85	30	1	0	0	0	0	177	2	47
-83	30	1	24	1	8	5	227	5	45
-81	30	0	29	1	8	5	1453	54	240
-79	30	0	0	0	0	0	21	0	6
-77	30	0	0	0	0	0	0	0	0
-75	30	0	0	0	0	0	0	0	0
-73	30	0	0	0	0	0	0	0	0
-71	30	0	0	0	0	0	0	0	0
-69	30	0	0	0	0	0	0	0	0
-67	30	0	0	0	0	0	0	0	0
-65	30	0	0	0	0	0	0	0	0
-63	30	0	0	0	0	0	0	0	0
-61	30	0	0	0	0	0	0	0	0
-59	30	0	0	0	0	0	0	0	0
-57	30	0	0	0	0	0	0	0	0
-55	30	0	0	0	0	0	0	0	0
-53	30	0	0	0	0	0	0	0	0
-51	30	0	0	0	0	0	0	0	0
-49	30	0	0	0	0	0	0	0	0
-47	30	0	0	0	0	0	0	0	0
-45	30	0	0	0	0	0	0	0	0
-43	30	0	0	0	0	0	0	0	0
-41	30	0	0	0	0	0	0	0	0
-39	30	0	0	0	0	0	0	0	0
-37	30	0	0	0	0	0	0	0	0
-35	30	0	0	0	0	0	0	0	0
-33	30	0	0	0	0	0	0	0	0
-163	28	0	0	0	0	0	0	0	0
-161	28	0	0	0	0	0	0	0	0
-159	28	0	0	0	0	0	0	0	0
-157	28	0	0	0	0	0	0	0	0
-155	28	0	0	0	0	0	0	0	0
-153	28	0	0	0	0	0	0	0	0
-151	28	0	0	0	0	0	0	0	0
-149	28	0	0	0	0	0	0	0	0
-147	28	0	0	0	0	0	0	0	0
-145	28	0	0	0	0	0	0	0	0
-143	28	0	0	0	0	0	0	0	0
-141	28	0	0	0	0	0	0	0	0
-139	28	0	0	0	0	0	0	0	0
-137	28	0	0	0	0	0	0	0	0
-135	28	0	0	0	0	0	0	0	0
-133	28	0	0	0	0	0	0	0	0
-131	28	0	0	0	0	0	0	0	0
-129	28	0	0	0	0	0	0	0	0
-127	28	0	0	0	0	0	0	0	0
-125	28	0	0	0	0	0	0	0	0
-123	28	0	0	0	0	0	0	0	0
-121	28	0	0	0	0	0	0	0	0
-119	28	0	0	0	0	0	0	0	0
-117	28	0	0	0	0	0	0	0	0
-115	28	0	0	0	0	0	33	0	0
-113	28	1	13	0	1	0	467	0	69
-111	28	1	0	0	0	0	554	2	85
-109	28	1	29	1	3	2	774	15	158
-107	28	1	28	0	2	1	715	3	71
-105	28	1	30	0	3	3	502	0	35
-103	28	1	27	0	3	3	358	1	27
-101	28	1	27	0	3	3	298	0	52
-99	28	1	23	1	3	3	354	5	66
-97	28	0	25	1	3	3	465	14	40
-95	28	0	0	0	0	0	209	7	16
-93	28	0	0	0	0	0	4	0	0
-91	28	0	0	0	0	0	0	0	0
-89	28	0	0	0	0	0	0	0	0
-87	28	0	0	0	0	0	0	0	0
-85	28	0	0	0	0	0	0	0	0
-83	28	0	0	0	0	0	2	0	2
-81	28	1	25	1	6	4	1139	42	253
-79	28	0	0	0	0	0	501	20	107
-77	28	0	0	0	0	0	0	0	0
-75	28	0	0	0	0	0	0	0	0
-73	28	0	0	0	0	0	0	0	0
-71	28	0	0	0	0	0	0	0	0
-69	28	0	0	0	0	0	0	0	0
-67	28	0	0	0	0	0	0	0	0
-65	28	0	0	0	0	0	0	0	0
-63	28	0	0	0	0	0	0	0	0
-61	28	0	0	0	0	0	0	0	0
-59	28	0	0	0	0	0	0	0	0
-57	28	0	0	0	0	0	0	0	0
-55	28	0	0	0	0	0	0	0	0
-53	28	0	0	0	0	0	0	0	0
-51	28	0	0	0	0	0	0	0	0
-49	28	0	0	0	0	0	0	0	0
-47	28	0	0	0	0	0	0	0	0
-45	28	0	0	0	0	0	0	0	0
-43	28	0	0	0	0	0	0	0	0
-41	28	0	0	0	0	0	0	0	0
-39	28	0	0	0	0	0	0	0	0
-37	28	0	0	0	0	0	0	0	0
-35	28	0	0	0	0	0	0	0	0
-33	28	0	0	0	0	0	0	0	0
-163	26	0	0	0	0	0	0	0	0
-161	26	0	0	0	0	0	0	0	0
-159	26	0	0	0	0	0	0	0	0
-157	26	0	0	0	0	0	0	0	0
-155	26	0	0	0	0	0	0	0	0
-153	26	0	0	0	0	0	0	0	0
-151	26	0	0	0	0	0	0	0	0
-149	26	0	0	0	0	0	0	0	0
-147	26	0	0	0	0	0	0	0	0
-145	26	0	0	0	0	0	0	0	0
-143	26	0	0	0	0	0	0	0	0
-141	26	0	0	0	0	0	0	0	0
-139	26	0	0	0	0	0	0	0	0
-137	26	0	0	0	0	0	0	0	0
-135	26	0	0	0	0	0	0	0	0
-133	26	0	0	0	0	0	0	0	0
-131	26	0	0	0	0	0	0	0	0
-129	26	0	0	0	0	0	0	0	0
-127	26	0	0	0	0	0	0	0	0
-125	26	0	0	0	0	0	0	0	0
-123	26	0	0	0	0	0	0	0	0
-121	26	0	0	0	0	0	0	0	0
-119	26	0	0	0	0	0	0	0	0
-117	26	0	0	0	0	0	0	0	0
-115	26	0	0	0	0	0	0	0	0
-113	26	0	0	0	0	0	30	0	3
-111	26	0	15	0	1	0	457	0	70
-109	26	1	0	0	0	0	276	1	50
-107	26	1	29	1	3	2	1149	13	172
-105	26	1	26	0	1	1	587	0	12
-103	26	1	32	0	4	3	467	0	37
-101	26	1	31	0	3	3	450	2	48
-99	26	1	33	1	4	3	791	1	92
-97	26	0	27	1	3	3	618	2	73
-95	26	0	0	0	0	0	0	0	0
-93	26	0	0	0	0	0	0	0	0
-91	26	0	0	0	0	0	0	0	0
-89	26	0	0	0	0	0	0	0	0
-87	26	0	0	0	0	0	0	0	0
-85	26	0	0	0	0	0	0	0	0
-83	26	0	0	0	0	0	0	0	0
-81	26	1	0	0	0	0	824	6	119
-79	26	0	0	0	0	0	1216	18	290
-77	26	0	0	0	0	0	0	0	0
-75	26	0	0	0	0	0	0	0	0
-73	26	0	0	0	0	0	0	0	0
-71	26	0	0	0	0	0	0	0	0
-69	26	0	0	0	0	0	0	0	0
-67	26	0	0	0	0	0	0	0	0
-65	26	0	0	0	0	0	0	0	0
-63	26	0	0	0	0	0	0	0	0
-61	26	0	0	0	0	0	0	0	0
-59	26	0	0	0	0	0	0	0	0
-57	26	0	0	0	0	0	0	0	0
-55	26	0	0	0	0	0	0	0	0
-53	26	0	0	0	0	0	0	0	0
-51	26	0	0	0	0	0	0	0	0
-49	26	0	0	0	0	0	0	0	0
-47	26	0	0	0	0	0	0	0	0
-45	26	0	0	0	0	0	0	0	0
-43	26	0	0	0	0	0	0	0	0
-41	26	0	0	0	0	0	0	0	0
-39	26	0	0	0	0	0	0	0	0
-37	26	0	0	0	0	0	0	0	0
-35	26	0	0	0	0	0	0	0	0
-33	26	0	0	0	0	0	0	0	0
-163	24	0	0	0	0	0	0	0	0
-161	24	0	0	0	0	0	0	0	0
-159	24	0	0	0	0	0	0	0	0
-157	24	0	0	0	0	0	0	0	0
-155	24	0	0	0	0	0	0	0	0
-153	24	0	0	0	0	0	0	0	0
-151	24	0	0	0	0	0	0	0	0
-149	24	0	0	0	0	0	0	0	0
-147	24	0	0	0	0	0	0	0	0
-145	24	0	0	0	0	0	0	0	0
-143	24	0	0	0	0	0	0	0	0
-141	24	0	0	0	0	0	0	0	0
-139	24	0	0	0	0	0	0	0	0
-137	24	0	0	0	0	0	0	0	0
-135	24	0	0	0	0	0	0	0	0
-133	24	0	0	0	0	0	0	0	0
-131	24	0	0	0	0	0	0	0	0
-129	24	0	0	0	0	0	0	0	0
-127	24	0	0	0	0	0	0	0	0
[truncated: 2,621 more rows]
