# Supplementary material for: Coral snakes predict the evolution of mimicry across New World snakes
Source: Nat Commun. 2016 May 5;7:11484. doi: 10.1038/ncomms11484 (PMC4858746; doi:10.1038/ncomms11484)
Supplement: Supplementary Data 4 — Transition rate parameters for the evolution of mimetic coloration in New World snakes for the best-fit model of trait evolution. Taxon 1 and taxon 2 span the node at which the transition rate shift was inferred to occur. q01 and q10 denote instantaneous rates of gain and loss of RBB coloration (means of the posterior rate distributions simulated using MCMC). These are numerical rates corresponding to Supplementary Figure 7. [file ncomms11484-s5.xlsx]

## Sheet: Sheet1
rate regime	taxon 1	taxon 2	q01	q10
root	Pseudoboa_coronata	Liotyphlops_albirostris	0.001	0.016
1	Pseudoboa_coronata	Contia_tenuis	0.008	0.068
2	Micrurus_brasiliensis	Micruroides_euryxanthus	0.073	0.015
3	Pseudoboa_coronata	Tropidodryas_serra	0.058	0.035
4	Sonora_semiannulata	Rhinobothryum_lentiginosum	0.061	0.011
5	Erythrolamprus_aesculapii	Xenodon_severus	0.044	0.05
6	Apostolepis_cearensis	Apostolepis_assimilis	0.04	0.01
7	Lampropeltis_californiae	Rhinocheilus_lecontei	0.066	0.023
8	Atractus_zebrinus	Atractus_schach	0.049	0.027
