# Supplementary material for: Coral snakes predict the evolution of mimicry across New World snakes
Source: Nat Commun. 2016 May 5;7:11484. doi: 10.1038/ncomms11484 (PMC4858746; doi:10.1038/ncomms11484)
Supplement: Supplementary Data 5 — Specimen and GenBank information for all sequenced Sonorini (n = 71 individuals). B = presence of crosswise black bands, R = presence of red bands or full dorsum coloration, - = coloration absent on any individuals, Y= yes, N = no. [file ncomms11484-s6.xlsx]

## Sheet: tiplabels.csv
sample	species	black	red	polymorphic	sympatric	mimic	AKAP-9	CILP	CMOS	CYTB	FSHR	ND4	NTF-3	RAG1
ASDM21449	Sonora aemula	B/-	R/R	Y	Y	Y						from ref 54
CJF3846	Ficimia streckeri	B/B	-/-	N	Y	N	KU859402	KU859513	KU859460	KU859572	KU859631	KU859691	KU859750	KU859810
CLC009	Sonora semiannulata 'episcopa'	B/-	R/-	Y	N	Y	KU859403	KU859514	KU859461	KU859573	KU859632	KU859692	KU859751	KU859811
CLC133	Sonora semiannulata 'taylori'	-/-	-/-	N	Y	N	KU859404	KU859515	KU859462	KU859574	KU859633	KU859693	KU859752	KU859812
CLC183	Sonora semiannulata 'episcopa'	B/-	R/-	Y	Y	Y	KU859405	KU859516	KU859463	KU859575	KU859634	KU859694	KU859753	KU859813
CLC221	Sonora semiannulata 'episcopa'	B/-	R/-	Y	N	Y	KU859406	KU859517	KU859464	KU859576	KU859635	KU859695	KU859754	KU859814
CLC225	Sonora semiannulata 'episcopa'	-/-	R/-	Y	N	N	KU859407	KU859518	KU859465	KU859577	KU859636	KU859696	KU859755	KU859815
CLC256	Sonora semiannulata 'episcopa'	B/-	R/-	Y	N	Y	KU859408	KU859519	KU859466	KU859578	KU859637	KU859697	KU859756	KU859816
CLC258	Sonora semiannulata 'episcopa'	B/B	R/-	Y	N	Y	KU859409	KU859520	KU859467	KU859579	KU859638	KU859698	KU859757	KU859817
CLC280	Sonora semiannulata 'episcopa'	B/-	R/R	Y	N	Y	KU859410	KU859521	KU859468	KU859580	KU859639	KU859699	KU859758	KU859818
CLC282	Sonora semiannulata 'episcopa'	-/-	R/-	Y	N	N	KU859411	KU859522	KU859469	KU859581	KU859640	KU859700	KU859759	KU859819
CLC342	Sonora semiannulata 'taylori'	-/-	-/-	N	Y	N	KU859412	KU859523	KU859470	KU859582	KU859641	KU859701	KU859760	KU859820
CLC363	Sonora semiannulata 'episcopa'	B/-	R/-	Y	N	Y	KU859413	KU859524	KU859471	KU859583	KU859642	KU859702	KU859761	KU859821
CLC371	Sonora semiannulata 'taylori'	-/-	-/-	N	Y	N	KU859414	KU859525	KU859472	KU859584	KU859643	KU859703	KU859762	KU859822
CLC393	Chilomeniscus 'cinctus'	B/B	R/R	N	Y	Y	KU859415	KU859526		KU859585	KU859644	KU859704	KU859763	KU859823
CLC403	Sonora 'mosaueri'	B/-	-/-	Y	N	N	KU859416	KU859527	KU859473	KU859586	KU859645	KU859705	KU859764	KU859824
CLC406	Chilomeniscus 'fasciatus'	B/-	R/-	Y	N	Y	KU859417	KU859528		KU859587	KU859646	KU859706	KU859765	KU859825
CLC428	Sonora semiannulata 'semiannulata'	B/-	R/-	Y	Y	Y	KU859418	KU859529	KU859474	KU859588	KU859647	KU859707	KU859766	KU859826
CLC431	Sonora semiannulata 'semiannulata'	B/B	R/R	N	Y	Y	KU859419	KU859530	KU859475	KU859589	KU859648	KU859708	KU859767	KU859827
CLC432	Sonora semiannulata 'semiannulata'	B/-	R/-	Y	Y	Y	KU859420	KU859531	KU859476	KU859590	KU859649	KU859709	KU859768	KU859828
CLC447	Coluber constrictor	-/-	-/-	N	Y	N	KU859421	KU859532		KU859591	KU859650	KU859710	KU859769	KU859829
CLC453	Sonora semiannulata 'episcopa'	B/-	R/-	Y	N	Y	KU859422	KU859533	KU859477	KU859592	KU859651	KU859711	KU859770	KU859830
CLC485	Sonora semiannulata 'episcopa'	B/-	R/-	Y	N	Y	KU859423	KU859534	KU859478	KU859593	KU859652	KU859712	KU859771	KU859831
CLC493	Sonora semiannulata 'episcopa'	B/-	R/-	Y	N	Y	KU859424	KU859535	KU859479	KU859594	KU859653	KU859713	KU859772	KU859832
CLC512	Sonora semiannulata 'semiannulata'	B/B	-/-	N	N	N	KU859425	KU859536	KU859480	KU859595	KU859654	KU859714	KU859773	KU859833
CLC645	Sonora semiannulata 'taylori'	-/-	-/-	N	Y	N	KU859426	KU859537	KU859481	KU859596	KU859655	KU859715	KU859774	KU859834
Coac_GOY	Conopsis acuta	B/B	-/-	N	Y	N						from ref 53
Come_GOY	Conopsis megalodon	B/B	-/-	N	Y	N						from ref 53
EBU2S	Sonora semiannulata 'semiannulata'	B/-	R/R	Y	N	Y	KU859427	KU859538	KU859482	KU859597	KU859656	KU859716	KU859775	KU859835
HIL1B	Sonora semiannulata 'semiannulata'	B/-	R/-	Y	Y	Y	KU859428	KU859539	KU859483	KU859598	KU859657	KU859717	KU859776	KU859836
JAC22583	Ficimia publia	B/B	R/-	Y	Y	Y	KU859429	KU859540		KU859599	KU859658	KU859718	KU859777	KU859837
JAC23363	Sonora mutabilis	B/B	R/R	N	Y	Y	KU859430	KU859541	KU859484	KU859600	KU859659	KU859719	KU859778	KU859838
JAC26373	Sonora semiannulata 'episcopa'	B/-	R/-	Y	Y	Y	KU859431	KU859542		KU859601	KU859660	KU859720	KU859779	KU859839
JAC30013	Conopsis lineata	-/-	-/-	N	Y	N	KU859432	KU859543	KU859485	KU859602	KU859661	KU859721	KU859780	KU859840
JAC30117	Pseudoficimia frontalis	B/B	-/-	N	Y	N	KU859433	KU859544	KU859486	KU859603	KU859662	KU859722	KU859781	KU859841
JMM000	Gyalopion quadrangulare	B/B	R/R	N	Y	Y	KU859434	KU859545	KU859487	KU859604	KU859663	KU859723	KU859782
JMMXXX	Sonora semiannulata 'semiannulata'	B/-	R/R	Y	Y	Y							KU859783
JRM4406	Sonora semiannulata 'semiannulata'	B/-	R/-	Y	Y	Y	KU859435	KU859546	KU859488	KU859605	KU859664	KU859724	KU859784	KU859842
JWS059	Tantilla gracilis	-/-	-/-	N	Y	N	KU859436	KU859547	KU859489	KU859606	KU859665	KU859725	KU859785	KU859843
LSUMZH8401	Conopsis nasus	B/B	-/-	N	Y	N			GQ895805	GQ895861		from ref 53
MHP11224	Sonora semiannulata 'episcopa'	B/-	R/-	Y	N	Y	KU859438	KU859549	KU859491	KU859608	KU859667	KU859727	KU859787	KU859845
MHP11237	Sonora semiannulata 'semiannulata'	B/B	R/-	Y	N	Y	KU859439	KU859550	KU859492	KU859609	KU859668	KU859728	KU859788	KU859846
MHP11315	Sonora semiannulata 'episcopa'	-/-	R/-	Y	N	N	KU859440	KU859551	KU859493	KU859610	KU859669	KU859729	KU859789	KU859847
MHP12271	Sonora semiannulata 'episcopa'	-/-	R/-	Y	N	N	KU859441	KU859552	KU859494	KU859611	KU859670	KU859730	KU859790	KU859848
MHP8550	Sonora semiannulata 'episcopa'	B/-	R/-	Y	N	Y	KU859437	KU859548	KU859490	KU859607	KU859666	KU859726	KU859786	KU859844
MULKSCHOC	Chionactis occipitalis	B/B	R/-	Y	Y	Y	KU859442	KU859553	KU859495	KU859612	KU859671	KU859731	KU859791	KU859849
MULKSLAZO	Lampropeltis zonata	B/B	R/-	Y	N	Y	KU859443	KU859554	KU859496	KU859613	KU859672	KU859732	KU859792	KU859850
MVZ170844	Chilomeniscus stramineus	-/-	-/-	N	N	N	KU859444	KU859555	KU859497	KU859614	KU859673	KU859733	KU859793	KU859851
MVZ207370	Scolecophis atrocinctus	B/B	R/R	N	Y	Y						from ref 54
MVZ230610	Sonora semiannulata 'semiannulata'	B/-	R/-	Y	N	Y	KU859445	KU859556	KU859498	KU859615	KU859674	KU859734	KU859794	KU859852
MVZ231854	Gyalopion canum	B/B	-/-	N	Y	N		KU859557	KU859499	KU859616	KU859675	KU859735	KU859795	KU859853
MZFC10626	Stenorrhina freminvillei	-/-	R/-	Y	Y	N			GQ895830	GQ895889
MZFC10960	Sympholis lippiens	B/B	-/-	N	Y	N			GQ895831	GQ895890		from ref 54
MZFC11509	Conopsis biserialis	-/-	-/-	N	Y	N			GQ895804	GQ895860		from ref 53
MZFC23956	Sonora michoacanensis	B/-	R/R	Y	Y	Y		KU859558	KU859500	KU859617	KU859676	KU859736	KU859796	KU859854
OWY4	Sonora semiannulata 'semiannulata'	B/-	R/-	Y	N	Y		KU859559	KU859501	KU859618	KU859677	KU859737	KU859797
PAH4D	Chionactis palorostris	B/B	R/R	N	Y	Y						from ref 54
RM527	Sonora semiannulata 'semiannulata'	B/-	R/-	Y	N	Y	KU859448	KU859560	KU859502	KU859619	KU859678	KU859738	KU859798	KU859855
RM528	Sonora semiannulata 'semiannulata'	B/-	R/-	Y	N	Y	KU859449	KU859561	KU859503	KU859620	KU859679	KU859739	KU859799	KU859856
ROMRWM875	Sonora 'mosaueri'	-/-	-/-	N	N	N	KU859450	KU859562	KU859504	KU859621	KU859680	KU859740	KU859800	KU859857
ROSENAVRA1	Sonora semiannulata 'semiannulata'	B/-	R/-	Y	Y	Y	KU859451	KU859563	KU859505	KU859622	KU859681	KU859741	KU859801
SBF1U	Sonora semiannulata 'episcopa'	-/-	R/-	Y	N	N	KU859452	KU859564	KU859506	KU859623	KU859682	KU859742	KU859802	KU859858
SOSE2	Sonora semiannulata 'semiannulata'	B/-	R/R	Y	N	Y	KU859453	KU859565	KU859507	KU859624	KU859683	KU859743	KU859803	KU859859
TNHC60972	Sonora semiannulata 'episcopa'	B/-	R/-	Y	Y	Y	KU859454	KU859566	KU859508	KU859625	KU859684	KU859744	KU859804	KU859860
Tor1S	Sonora semiannulata 'semiannulata'	B/-	R/R	Y	Y	Y	KU859455	KU859567	KU859509	KU859626	KU859685	KU859745	KU859805	KU859861
UANL6976	Sonora aemula	B/-	R/R	Y	Y	Y	KU859456	KU859568	KU859510	KU859627	KU859686	KU859746	KU859806	KU859862
UMMZ200750	Chilomeniscus 'cinctus'	B/B	R/R	N	Y	Y						from ref 54
UNR7648	Sonora semiannulata 'semiannulata'	B/-	R/R	Y	N	Y	KU859457	KU859569		KU859628	KU859687	KU859747	KU859807	KU859863
UTAR55833	Sonora semiannulata 'taylori'	-/-	-/-	N	Y	N	KU859458	KU859570	KU859511	KU859629	KU859688	KU859748	KU859808	KU859864
UTEP18429	Sonora semiannulata 'semiannulata'	B/-	R/-	Y	N	Y	KU859459	KU859571	KU859512	KU859630	KU859689	KU859749	KU859809	KU859865
VIDAL_Rhle	Rhinobothryum lentiginosum	B/B	R/R	N	Y	Y			AF544693
