# Supplementary material for: Coral snakes predict the evolution of mimicry across New World snakes
Source: Nat Commun. 2016 May 5;7:11484. doi: 10.1038/ncomms11484 (PMC4858746; doi:10.1038/ncomms11484)
Supplement: Supplementary Data 6 — Primer sequences. [file ncomms11484-s7.xlsx]

## Sheet: Sheet1
primer name	primer sequence (5'-3')
AKAP9-F	CCTTGCCCAACAAAAAGCAGA
AKAP9-R	AGACAATGTGCTTGCTCTTTCA
CILP-F	GCAGGGAAAGTGAAAGCCAG
CILP-R	TTCACGTTGGGGTCCAGATG
CMOS-F	CATGGACTGGGATCAGTTATG
CMOS-R	CCTTGGGTGTGATTTTCTCACCT
CYTB-F	TGACTTGAARAACCAYCGTTG
CYTB-R	TGAGAAGTTTTCYGGGTCRTT
FSHR-F	GCTCACTGTCCCTCGATTCC
FSHR-R	AGGAGATTGGTGCCATGCAA
ND4-F	CACCTATGACTACCAAAAGCTCATGTAGAAGC
ND4-R	CATTACTTTTACTTGGATTTGCACCA
NTF3-F	CAGCATGGACCAAGGGAGTT
NTF3-R	GCCCATTCGGATTTCACCCA
RAG1_F	CAGCTGYAGCCARTACCATAAAAT
RAG1_R	CTTTCTAGCAAAATTTCCATTCAT
